# Supplementary material for: In situ observation of a stepwise [2 + 2] photocycloaddition process using fluorescence spectroscopy
Source: Nat Commun. 2023 Nov 27;14:7766. doi: 10.1038/s41467-023-42604-9 (PMC10682429; doi:10.1038/s41467-023-42604-9)
Supplement: Supplementary file 3 — Source Data [file 41467_2023_42604_MOESM3_ESM.zip › Source Data.xlsx]

## Sheet: Fig.3a
The in situ time-dependent fluorescence spectra of CP1 irradiated with UV light at 25 ℃ (λex = 365 nm)
CP1		5 s		10 s		15 s		20 s		25 s		30 s		35 s		40 s		45 s		50 s		60 s		80 s		2 min		3 min		4 min		5 min		6 min		7 min		8 min		9 min		10 min		11 min		12 min		13 min
Wavelength (nm)	Intensity	Wavelength (nm)	Intensity	Wavelength (nm)	Intensity	Wavelength (nm)	Intensity	Wavelength (nm)	Intensity	Wavelength (nm)	Intensity	Wavelength (nm)	Intensity	Wavelength (nm)	Intensity	Wavelength (nm)	Intensity	Wavelength (nm)	Intensity	Wavelength (nm)	Intensity	Wavelength (nm)	Intensity	Wavelength (nm)	Intensity	Wavelength (nm)	Intensity	Wavelength (nm)	Intensity	Wavelength (nm)	Intensity	Wavelength (nm)	Intensity	Wavelength (nm)	Intensity	Wavelength (nm)	Intensity	Wavelength (nm)	Intensity	Wavelength (nm)	Intensity	Wavelength (nm)	Intensity	Wavelength (nm)	Intensity	Wavelength (nm)	Intensity	Wavelength (nm)	Intensity
375	543115	375	552569	375	562202	375	585999	375	604774	375	619701	375	636344	375	653292	375	674548	375	692290	375	707315	375	726288	375	748054	375	772234	375	780351	375	804034	375	815767	375	827764	375	824820	375	839078	375	845138	375	851636	375	858564	375	864166	375	868147
376	456220	376	468223	376	485948	376	503390	376	522927	376	541806	376	549906	376	566455	376	587187	376	603840	376	621329	376	636557	376	662894	376	686022	376	701392	376	717280	376	726460	376	733689	376	739501	376	746977	376	753574	376	755946	376	757338	376	769080	376	762635
377	390496	377	402930	377	418538	377	438641	377	455938	377	470350	377	482621	377	499710	377	519851	377	532499	377	555508	377	573569	377	592491	377	622691	377	627960	377	645097	377	656036	377	670366	377	664956	377	669596	377	672911	377	674815	377	677126	377	679962	377	684994
378	331422	378	345438	378	365042	378	380789	378	400171	378	414920	378	425527	378	448164	378	462157	378	478844	378	506735	378	522042	378	548575	378	569694	378	579279	378	594443	378	604190	378	606570	378	612160	378	614244	378	615074	378	613766	378	615510	378	614670	378	618094
379	289820	379	304633	379	315815	379	335558	379	354127	379	373323	379	389311	379	401889	379	421135	379	434327	379	457895	379	481782	379	502959	379	532615	379	542492	379	552717	379	563958	379	564254	379	565799	379	569408	379	571917	379	565799	379	560710	379	566180	379	563312
380	247569	380	266099	380	279736	380	298996	380	319490	380	342292	380	351796	380	369576	380	386473	380	405095	380	423148	380	454713	380	471954	380	499384	380	519598	380	525151	380	531940	380	531719	380	534862	380	539304	380	531614	380	529410	380	520473	380	521631	380	521884
381	213391	381	227846	381	246647	381	265329	381	286330	381	307974	381	321689	381	342934	381	364648	381	379781	381	399765	381	430338	381	458345	381	482621	381	497860	381	505820	381	510944	381	509986	381	509376	381	506293	381	503380	381	498060	381	492690	381	492659	381	482002
382	183188	382	199395	382	221434	382	241114	382	264230	382	284777	382	300954	382	323982	382	345552	382	358718	382	387304	382	419539	382	446146	382	475645	382	487639	382	497177	382	503033	382	501077	382	497681	382	490558	382	491220	382	481509	382	474669	382	472226	382	465268
383	160471	383	180245	383	200333	383	227345	383	250942	383	270116	383	290262	383	308809	383	339954	383	355339	383	382991	383	418642	383	442414	383	474932	383	491860	383	504610	383	503916	383	502633	383	498512	383	492911	383	488689	383	476526	383	462461	383	460356	383	448185
384	141659	384	163418	384	187415	384	216895	384	241441	384	264785	384	288636	384	311120	384	337057	384	358137	384	384051	384	426581	384	454755	384	488479	384	502707	384	509902	384	513775	384	511586	384	503380	384	500772	384	490968	384	476505	384	467332	384	455425	384	448457
385	129920	385	152639	385	181884	385	209632	385	241011	385	267835	385	290715	385	317229	385	345097	385	369047	385	395426	385	442853	385	479935	385	509534	385	531856	385	535822	385	534947	385	529241	385	522748	385	515154	385	496399	385	488615	385	474103	385	464692	385	453447
386	116971	386	141912	386	178331	386	210868	386	240888	386	275994	386	301984	386	331505	386	362388	386	385735	386	416463	386	465593	386	507114	386	538998	386	557030	386	562678	386	564116	386	557358	386	543242	386	538312	386	521642	386	504410	386	492018	386	477606	386	468715
387	108224	387	138779	387	180000	387	217355	387	253660	387	290406	387	317838	387	352169	387	385579	387	411731	387	440689	387	501403	387	539737	387	577827	387	602151	387	606889	387	603956	387	594029	387	578293	387	566624	387	549843	387	531940	387	517113	387	500488	387	484573
388	103180	388	137572	388	182862	388	225647	388	266222	388	306180	388	340305	388	374361	388	413409	388	441295	388	475833	388	537152	388	583328	388	619807	388	642228	388	649503	388	644393	388	633286	388	619754	388	607420	388	584154	388	561250	388	548480	388	525225	388	509839
389	96938.3	389	140502	389	189341	389	240765	389	283810	389	332755	389	368570	389	404252	389	445843	389	477218	389	519999	389	590358	389	635811	389	673949	389	701167	389	704439	389	694037	389	682906	389	666186	389	651243	389	622712	389	601142	389	578580	389	561059	389	540877
390	96292.1	390	142399	390	201558	390	256902	390	308840	390	360376	390	399266	390	446721	390	490348	390	525604	390	566846	390	648020	390	690982	390	740783	390	756658	390	762592	390	749671	390	735088	390	718172	390	696942	390	672120	390	637676	390	622638	390	598063	390	576524
391	94949.3	391	152355	391	214331	391	281372	391	335526	391	394479	391	441410	391	488836	391	536202	391	573611	391	619350	391	703034	391	749488	391	803568	391	827112	391	835273	391	817210	391	797718	391	780026	391	751558	391	722890	391	689268	391	660800	391	641983	391	610151
392	95979.1	392	159444	392	231438	392	305025	392	364524	392	433116	392	484332	392	533143	392	584218	392	625778	392	680358	392	761761	392	823506	392	873362	392	892346	392	897070	392	886870	392	859468	392	833946	392	810040	392	774136	392	744014	392	709280	392	678517	392	649311
393	98443	393	169570	393	251240	393	332993	393	402805	393	470675	393	521937	393	582162	393	639787	393	684030	393	736939	393	835338	393	903789	393	954344	393	976051	393	978841	393	962675	393	929336	393	904905	393	867176	393	836110	393	794210	393	754307	393	733764	393	701704
394	99533.7	394	182118	394	270691	394	362253	394	436385	394	512175	394	572224	394	635960	394	697746	394	748755	394	807286	394	906109	394	980539	394	1.03401e+06	394	1.05984e+06	394	1.05497e+06	394	1.03734e+06	394	1.00651e+06	394	968898	394	935461	394	894380	394	853891	394	819630	394	784362	394	748475
395	104262	395	191767	395	293989	395	389966	395	479599	395	560118	395	626076	395	698400	395	763196	395	821606	395	882500	395	988186	395	1.06842e+06	395	1.12329e+06	395	1.14346e+06	395	1.14066e+06	395	1.11508e+06	395	1.08565e+06	395	1.05231e+06	395	1.01314e+06	395	965439	395	910293	395	873962	395	837773	395	804674
396	106131	396	203456	396	317900	396	426810	396	518798	396	606857	396	680754	396	756949	396	826015	396	890848	396	948592	396	1.07173e+06	396	1.1511e+06	396	1.21063e+06	396	1233955	396	1.22861e+06	396	1199926	396	1.16517e+06	396	1.12416e+06	396	1.08313e+06	396	1.03224e+06	396	972755	396	937218	396	890771	396	853836
397	109942	397	218285	397	340874	397	462565	397	562075	397	661451	397	739921	397	822876	397	900177	397	962466	397	1.03177e+06	397	1.16307e+06	397	1.23469e+06	397	1.29955e+06	397	1.32795e+06	397	1.32163e+06	397	1287406	397	1.25079e+06	397	1.20928e+06	397	1.16063e+06	397	1100582	397	1.03649e+06	397	992316	397	949493	397	907248
398	113117	398	235798	398	368466	398	497440	398	612692	398	714251	398	794535	398	879813	398	965682	398	1.03626e+06	398	1.11132e+06	398	1.24147e+06	398	1.32959e+06	398	1.39986e+06	398	1.41676e+06	398	1.41015e+06	398	1.37363e+06	398	1.33437e+06	398	1.28775e+06	398	1.2339e+06	398	1.18074e+06	398	1105685	398	1.05509e+06	398	1.00877e+06	398	965891
399	118499	399	249548	399	397424	399	535643	399	648692	399	772332	399	857082	399	952166	399	1.03971e+06	399	1.11602e+06	399	1.19914e+06	399	1.33822e+06	399	1.42968e+06	399	1.49641e+06	399	1.5136e+06	399	1.50242e+06	399	1462126	399	1.41406e+06	399	1.36267e+06	399	1.31085e+06	399	1.25134e+06	399	1.17132e+06	399	1.11971e+06	399	1066291	399	1.01558e+06
400	126071	400	263573	400	419747	400	572023	400	700352	400	824864	400	917700	400	1.02321e+06	400	1.10837e+06	400	1.19573e+06	400	1.27631e+06	400	1.42528e+06	400	1.5165e+06	400	1.5915e+06	400	1.61572e+06	400	1.59778e+06	400	1.55323e+06	400	1.50479e+06	400	1.4518e+06	400	1388001	400	1.31592e+06	400	1.23803e+06	400	1.1892e+06	400	1.12655e+06	400	1074772
401	129930	401	281660	401	445602	401	605157	401	742571	401	880359	401	980550	401	1090763	401	1.19164e+06	401	1.27494e+06	401	1.35552e+06	401	1.50817e+06	401	1.61353e+06	401	1.68816e+06	401	1.71195e+06	401	1.68513e+06	401	1.64937e+06	401	1.59954e+06	401	1532386	401	1.46797e+06	401	1.38986e+06	401	1.31548e+06	401	1.24751e+06	401	1.19214e+06	401	1129358
402	132494	402	294165	402	471870	402	647252	402	790735	402	934001	402	1.0377e+06	402	1152672	402	1.26324e+06	402	1.34674e+06	402	1.44837e+06	402	1.60365e+06	402	1.69767e+06	402	1.78136e+06	402	1.81093e+06	402	1.79437e+06	402	1738190	402	1.67905e+06	402	1.61296e+06	402	1.54527e+06	402	1.47131e+06	402	1.37647e+06	402	1.31383e+06	402	1.25101e+06	402	1192386
403	133548	403	309243	403	499878	403	689407	403	842875	403	993133	403	1.1018e+06	403	1.2275e+06	403	1.34037e+06	403	1.42993e+06	403	1.54257e+06	403	1.70097e+06	403	1.80259e+06	403	1.88888e+06	403	1.91716e+06	403	1.88562e+06	403	1.83797e+06	403	1.77385e+06	403	1.70488e+06	403	1.63346e+06	403	1.55149e+06	403	1449437	403	1.38157e+06	403	1.3157e+06	403	1248254
404	139346	404	326689	404	530116	404	729213	404	892991	404	1.04707e+06	404	1.17038e+06	404	1.29744e+06	404	1415820	404	1.51308e+06	404	1621590	404	1.78988e+06	404	1.90841e+06	404	1.99366e+06	404	2.01059e+06	404	1998568	404	1.93829e+06	404	1.8602e+06	404	1.79228e+06	404	1.71479e+06	404	1.63409e+06	404	1.52277e+06	404	1464638	404	1.38117e+06	404	1.30881e+06
405	145372	405	345956	405	563323	405	768605	405	946074	405	1.11168e+06	405	1.23281e+06	405	1.37978e+06	405	1.49813e+06	405	1.60257e+06	405	1.71985e+06	405	1.89108e+06	405	2.01315e+06	405	2106272	405	2.1209e+06	405	2.10204e+06	405	2.04003e+06	405	1.96785e+06	405	1.88972e+06	405	1.7937e+06	405	1.71668e+06	405	1.59466e+06	405	1531640	405	1.44901e+06	405	1.36973e+06
406	151004	406	363632	406	597872	406	815984	406	998944	406	1176468	406	1.3074e+06	406	1.45622e+06	406	1.58717e+06	406	1.69005e+06	406	1.81169e+06	406	1.99207e+06	406	2.11403e+06	406	2209335	406	2244857	406	2208674	406	2.14506e+06	406	2.06835e+06	406	1.98175e+06	406	1895468	406	1.79749e+06	406	1.6832e+06	406	1.60029e+06	406	1.521e+06	406	1.43965e+06
407	156458	407	382607	407	633062	407	864265	407	1.05657e+06	407	1.24265e+06	407	1.38593e+06	407	1.53756e+06	407	1.67437e+06	407	1.7859e+06	407	1.90501e+06	407	2.10514e+06	407	2.24004e+06	407	2.33632e+06	407	2.35669e+06	407	2.32946e+06	407	2.26462e+06	407	2.17268e+06	407	2084791	407	1.99867e+06	407	1.88883e+06	407	1.77476e+06	407	1.67781e+06	407	1594120	407	1.51275e+06
408	167210	408	402617	408	661825	408	910621	408	1.12074e+06	408	1.31374e+06	408	1.45624e+06	408	1.62319e+06	408	1.75958e+06	408	1.87898e+06	408	2.01128e+06	408	2208200	408	2.34196e+06	408	2444157	408	2.4637e+06	408	2.43923e+06	408	2.37171e+06	408	2.27213e+06	408	2.18461e+06	408	2.08499e+06	408	1.98428e+06	408	1.84603e+06	408	1753801	408	1.6664e+06	408	1.58506e+06
409	172164	409	425610	409	701468	409	957766	409	1.17688e+06	409	1.38952e+06	409	1.54158e+06	409	1704752	409	1.86004e+06	409	1969618	409	2.11206e+06	409	2324164	409	2.45335e+06	409	2.56093e+06	409	2583110	409	2.5491e+06	409	2481063	409	2384958	409	2.28365e+06	409	2183737	409	2.07502e+06	409	1933821	409	1.84014e+06	409	1747106	409	1.6544e+06
410	178076	410	443501	410	734474	410	1.00881e+06	410	1.23769e+06	410	1.44681e+06	410	1.61459e+06	410	1.79001e+06	410	1.94803e+06	410	2.0703e+06	410	2.21862e+06	410	2425838	410	2.56827e+06	410	2.67208e+06	410	2.69938e+06	410	2.66262e+06	410	2.58106e+06	410	2481191	410	2388665	410	2.27329e+06	410	2164597	410	2011656	410	1.9097e+06	410	1.81298e+06	410	1.72435e+06
411	185897	411	466012	411	770312	411	1.05603e+06	411	1.2981e+06	411	1514987	411	1.69289e+06	411	1.88031e+06	411	2036498	411	2.17163e+06	411	2.31536e+06	411	2.53411e+06	411	2.68022e+06	411	2.79262e+06	411	2.81793e+06	411	2.78062e+06	411	2696994	411	2.58917e+06	411	2.49004e+06	411	2.37954e+06	411	2.24663e+06	411	2.08686e+06	411	1.98788e+06	411	1.89486e+06	411	1.79877e+06
412	192837	412	486526	412	808793	412	1.09952e+06	412	1354979	412	1.59774e+06	412	1.76573e+06	412	1.96008e+06	412	2126748	412	2263537	412	2.40781e+06	412	2.63747e+06	412	2797192	412	2906157	412	2930203	412	2.88172e+06	412	2.79851e+06	412	2687936	412	2583550	412	2471097	412	2.33443e+06	412	2177009	412	2.05828e+06	412	1963069	412	1.85701e+06
413	200680	413	507313	413	841362	413	1.15321e+06	413	1.41392e+06	413	1.6584e+06	413	1.85282e+06	413	2042666	413	2.21413e+06	413	2.35978e+06	413	2.51434e+06	413	2753412	413	2905007	413	3.01325e+06	413	3.04735e+06	413	2.99697e+06	413	2.90978e+06	413	2.80012e+06	413	2.68481e+06	413	2.56092e+06	413	2.42948e+06	413	2267764	413	2152039	413	2.04348e+06	413	1.93241e+06
414	208396	414	532404	414	878197	414	1.20892e+06	414	1.47556e+06	414	1.72681e+06	414	1.91819e+06	414	2125783	414	2.30764e+06	414	2.46105e+06	414	2608584	414	2.84047e+06	414	3008835	414	3.14162e+06	414	3.14889e+06	414	3103845	414	3.00598e+06	414	2.89234e+06	414	2.79112e+06	414	2.65557e+06	414	2.51677e+06	414	2338153	414	2.22251e+06	414	2.11231e+06	414	1.99088e+06
415	216803	415	552464	415	917985	415	1.2499e+06	415	1.52814e+06	415	1.80266e+06	415	1990377	415	2208836	415	2388335	415	2.55713e+06	415	2712472	415	2.94701e+06	415	3.11723e+06	415	3.25124e+06	415	3.26369e+06	415	3.21691e+06	415	3107160	415	2.99071e+06	415	2873328	415	2740514	415	2.60178e+06	415	2.42864e+06	415	2307877	415	2190955	415	2.06097e+06
416	223929	416	578368	416	948922	416	1.30021e+06	416	1.58393e+06	416	1.87304e+06	416	2068114	416	2281762	416	2.48664e+06	416	2.64307e+06	416	2.80234e+06	416	3051321	416	3.21104e+06	416	3.34433e+06	416	3.36713e+06	416	3.31548e+06	416	3.20784e+06	416	3.09233e+06	416	2.96339e+06	416	2.83925e+06	416	2.67699e+06	416	2.49448e+06	416	2.36344e+06	416	2.25095e+06	416	2134841
417	229248	417	594772	417	986398	417	1.34871e+06	417	1647131	417	1.92989e+06	417	2.13479e+06	417	2376419	417	2570688	417	2.73549e+06	417	2903269	417	3.14623e+06	417	3318555	417	3.44192e+06	417	3.48496e+06	417	3.42497e+06	417	3311938	417	3.19075e+06	417	3.05371e+06	417	2.91633e+06	417	2.76024e+06	417	2.57507e+06	417	2.44297e+06	417	2.31032e+06	417	2194616
418	238164	418	615978	418	1.01571e+06	418	1.38798e+06	418	1.69427e+06	418	1.98338e+06	418	2220479	418	2444936	418	2.65748e+06	418	2.81554e+06	418	2.98584e+06	418	3.24064e+06	418	3.41442e+06	418	3546855	418	3569264	418	3.51348e+06	418	3.41671e+06	418	3.28403e+06	418	3.13165e+06	418	2.9986e+06	418	2833528	418	2.64161e+06	418	2.50862e+06	418	2.38192e+06	418	2.24909e+06
419	242363	419	628951	419	1.0464e+06	419	1.43644e+06	419	1.75116e+06	419	2.06258e+06	419	2.2825e+06	419	2.51458e+06	419	2.72399e+06	419	2896520	419	3065931	419	3.33027e+06	419	3.49699e+06	419	3.64626e+06	419	3.66872e+06	419	3.60838e+06	419	3.49837e+06	419	3.35352e+06	419	3.22166e+06	419	3071993	419	2.90577e+06	419	2.71617e+06	419	2.57824e+06	419	2451144	419	2.3004e+06
420	251394	420	648095	420	1.07985e+06	420	1.4763e+06	420	1.79866e+06	420	2.11329e+06	420	2.34378e+06	420	2.58043e+06	420	2.808e+06	420	2978469	420	3.14983e+06	420	3.40214e+06	420	3.59675e+06	420	3.72629e+06	420	3.74656e+06	420	3699585	420	3.56726e+06	420	3.43162e+06	420	3.2919e+06	420	3143163	420	2.97248e+06	420	2.77923e+06	420	2.63792e+06	420	2.49224e+06	420	2.35901e+06
421	258441	421	669713	421	1.10761e+06	421	1.52408e+06	421	1.85224e+06	421	2.16354e+06	421	2.40572e+06	421	2.64087e+06	421	2.87374e+06	421	3052203	421	3236727	421	3.48113e+06	421	3.67349e+06	421	3814698	421	3.82308e+06	421	3.76385e+06	421	3.63918e+06	421	3.50835e+06	421	3.3623e+06	421	3.20438e+06	421	3.04012e+06	421	2837631	421	2.69142e+06	421	2.55705e+06	421	2412146
422	260329	422	683110	422	1.13356e+06	422	1.55483e+06	422	1.895e+06	422	2.21662e+06	422	2.45884e+06	422	2.70561e+06	422	2.93727e+06	422	3.12064e+06	422	3.30629e+06	422	3.55427e+06	422	3.75521e+06	422	3.87986e+06	422	3908051	422	3.84704e+06	422	3728261	422	3578728	422	3.42919e+06	422	3.27341e+06	422	3093348	422	2893261	422	2745566	422	2.59336e+06	422	2459210
423	269509	423	703602	423	1.16036e+06	423	1.58433e+06	423	1.93866e+06	423	2272231	423	2.5185e+06	423	2770785	423	3000597	423	3188123	423	3.36975e+06	423	3.63272e+06	423	3832228	423	3.96209e+06	423	3984021	423	3.93389e+06	423	3.80751e+06	423	3641370	423	3.50814e+06	423	3.34012e+06	423	3157853	423	2942516	423	2.79613e+06	423	2.6385e+06	423	2.50539e+06
424	275017	424	720504	424	1192093	424	1622919	424	1.98925e+06	424	2.32752e+06	424	2563152	424	2.82684e+06	424	3.07294e+06	424	3.25719e+06	424	3.44693e+06	424	3.70367e+06	424	3897709	424	4.03534e+06	424	4.06057e+06	424	3997972	424	3.86277e+06	424	3.73148e+06	424	3.55972e+06	424	3.40279e+06	424	3.21464e+06	424	2.99702e+06	424	2840779	424	2.7025e+06	424	2.55264e+06
425	284293	425	736444	425	1222795	425	1.66383e+06	425	2.02733e+06	425	2.36893e+06	425	2.64023e+06	425	2.89448e+06	425	3134458	425	3314250	425	3.50677e+06	425	3.761e+06	425	3.97421e+06	425	4.10938e+06	425	4131803	425	4054016	425	3.92113e+06	425	3.78417e+06	425	3627160	425	3.46091e+06	425	3.26824e+06	425	3041462	425	2.88927e+06	425	2.73979e+06	425	2.58242e+06
426	287596	426	750426	426	1.24199e+06	426	1.70202e+06	426	2.06423e+06	426	2.41428e+06	426	2678899	426	2941778	426	3.1828e+06	426	3.38135e+06	426	3.56211e+06	426	3.82745e+06	426	4.02022e+06	426	4.16942e+06	426	4.1904e+06	426	4.11442e+06	426	3.9946e+06	426	3.83775e+06	426	3.67155e+06	426	3.50166e+06	426	3.31035e+06	426	3084904	426	2.92665e+06	426	2787699	426	2626123
427	293680	427	768875	427	1.26631e+06	427	1.73277e+06	427	2.11054e+06	427	2.47057e+06	427	2.72326e+06	427	2.99483e+06	427	3254047	427	3.43661e+06	427	3627922	427	3890727	427	4.09585e+06	427	4234957	427	4.25664e+06	427	4178591	427	4.04334e+06	427	3903381	427	3.72431e+06	427	3.56405e+06	427	3.373e+06	427	3.15166e+06	427	2.97754e+06	427	2.81685e+06	427	2.67523e+06
428	296307	428	777680	428	1.28296e+06	428	1.75728e+06	428	2139274	428	2.49841e+06	428	2.76503e+06	428	3036692	428	3.29452e+06	428	3.48204e+06	428	3.68148e+06	428	3933819	428	4.15078e+06	428	4.28986e+06	428	4318712	428	4.23383e+06	428	4106440	428	3.94509e+06	428	3.77169e+06	428	3.59677e+06	428	3.40272e+06	428	3174295	428	2.99853e+06	428	2.84712e+06	428	2693786
429	303149	429	794827	429	1.31403e+06	429	1781917	429	2.17841e+06	429	2540655	429	2.80875e+06	429	3.08138e+06	429	3.3432e+06	429	3.53937e+06	429	3.73387e+06	429	3.98156e+06	429	4.18769e+06	429	4.3315e+06	429	4.34545e+06	429	4281157	429	4.13292e+06	429	3973169	429	3.80213e+06	429	3.63999e+06	429	3438504	429	3.20233e+06	429	3.04156e+06	429	2884944	429	2714151
430	308149	430	806820	430	1.32634e+06	430	1.80582e+06	430	2.20511e+06	430	2.57686e+06	430	2.83563e+06	430	3.12625e+06	430	3.37284e+06	430	3.57531e+06	430	3.76535e+06	430	4.03114e+06	430	4232376	430	4.37918e+06	430	4.39042e+06	430	4.32506e+06	430	4.18935e+06	430	4.01172e+06	430	3.84963e+06	430	3678630	430	3.4705e+06	430	3.23667e+06	430	3072401	430	2906518	430	2.74432e+06
431	314453	431	818968	431	1.34873e+06	431	1.83084e+06	431	2.2335e+06	431	2607247	431	2.87427e+06	431	3.17287e+06	431	3.42764e+06	431	3619718	431	3.80742e+06	431	4054976	431	4.26612e+06	431	4424694	431	4434692	431	4.36556e+06	431	4.22198e+06	431	4055516	431	3.88331e+06	431	3.7041e+06	431	3.5118e+06	431	3262067	431	3.08748e+06	431	2.93602e+06	431	2.76683e+06
432	317425	432	834088	432	1.36013e+06	432	1.853e+06	432	2.2489e+06	432	2.63006e+06	432	2.92128e+06	432	3.1955e+06	432	3458113	432	3.6469e+06	432	3.85849e+06	432	4.09527e+06	432	4.30615e+06	432	4.45289e+06	432	4.47672e+06	432	4.39403e+06	432	4247825	432	4.07806e+06	432	3.91178e+06	432	3.73085e+06	432	3.53237e+06	432	3293447	432	3.12959e+06	432	2950478	432	2796610
433	323145	433	836730	433	1.37474e+06	433	1.8757e+06	433	2.28336e+06	433	2660667	433	2.94841e+06	433	3.22552e+06	433	3.48721e+06	433	3682806	433	3885667	433	4116668	433	4.35248e+06	433	4495267	433	4.49911e+06	433	4.41356e+06	433	4.27479e+06	433	4.11413e+06	433	3.93099e+06	433	3757107	433	3.54792e+06	433	3309348	433	3.13473e+06	433	2.97411e+06	433	2.80153e+06
434	323352	434	851342	434	1.39216e+06	434	1.89381e+06	434	2300876	434	2692608	434	2.95589e+06	434	3.25281e+06	434	3.50633e+06	434	3715464	434	3909677	434	4.1467e+06	434	4.36981e+06	434	4512023	434	4.52431e+06	434	4443078	434	4.30526e+06	434	4.12157e+06	434	3963592	434	3.78001e+06	434	3569850	434	3.31917e+06	434	3.15769e+06	434	2.97638e+06	434	2.82157e+06
435	324757	435	858771	435	1.40534e+06	435	1.9064e+06	435	2.31563e+06	435	2705641	435	2.97767e+06	435	3.27677e+06	435	3.5459e+06	435	3.72993e+06	435	3925168	435	4.17452e+06	435	4.38291e+06	435	4518227	435	4534376	435	4.4483e+06	435	4.3102e+06	435	4.15002e+06	435	3959639	435	3791353	435	3.57704e+06	435	3.33025e+06	435	3.16514e+06	435	2.99176e+06	435	2.82961e+06
436	333086	436	860874	436	1.40654e+06	436	1.91999e+06	436	2334654	436	2.70763e+06	436	2.99934e+06	436	3.29245e+06	436	3547967	436	3.73872e+06	436	3.93312e+06	436	4.18499e+06	436	4.38908e+06	436	4539492	436	4553436	436	4.46436e+06	436	4.32998e+06	436	4.16163e+06	436	3.96893e+06	436	3.79882e+06	436	3.58444e+06	436	3.3474e+06	436	3.17369e+06	436	2.99826e+06	436	2.84257e+06
437	332921	437	866282	437	1.42421e+06	437	1.93048e+06	437	2.34505e+06	437	2.7195e+06	437	3.00689e+06	437	3.30218e+06	437	3.54788e+06	437	3752143	437	3.96214e+06	437	4.18997e+06	437	4410353	437	4.53798e+06	437	4569137	437	4.47729e+06	437	4.34743e+06	437	4.15937e+06	437	3.97321e+06	437	3.80144e+06	437	3588559	437	3.35357e+06	437	3.18821e+06	437	3016850	437	2833634
438	335651	438	870677	438	1423150	438	1.94127e+06	438	2.34808e+06	438	2.73182e+06	438	3027524	438	3.30901e+06	438	3.57122e+06	438	3.77996e+06	438	3960367	438	4186993	438	4406903	438	4.54526e+06	438	4558909	438	4.49807e+06	438	4.32871e+06	438	4.15888e+06	438	3.98414e+06	438	3803048	438	3.58913e+06	438	3353161	438	3.17262e+06	438	3.00358e+06	438	2833581
439	336075	439	874344	439	1422147	439	1.93546e+06	439	2.35364e+06	439	2.73303e+06	439	3.02378e+06	439	3317315	439	3577255	439	3.7729e+06	439	3949674	439	4.18032e+06	439	4.40752e+06	439	4533070	439	4.54037e+06	439	4.4712e+06	439	4327171	439	4146204	439	3.96874e+06	439	3789147	439	3574767	439	3.33947e+06	439	3.17594e+06	439	3.00792e+06	439	2.83674e+06
440	338288	440	871343	440	1.42836e+06	440	1.94308e+06	440	2352136	440	2.73486e+06	440	3.0145e+06	440	3306369	440	3.56459e+06	440	3.77403e+06	440	3.95778e+06	440	4185321	440	4396265	440	4515808	440	4555407	440	4.46073e+06	440	4321469	440	4.14304e+06	440	3.96471e+06	440	3787482	440	3.57482e+06	440	3.32659e+06	440	3168555	440	2989493	440	2.83556e+06
441	342458	441	874606	441	1.42841e+06	441	1.93889e+06	441	2.34734e+06	441	2.73395e+06	441	3018635	441	3.30064e+06	441	3566778	441	3.76062e+06	441	3943768	441	4.17026e+06	441	4375705	441	4519814	441	4.53298e+06	441	4.44503e+06	441	4.30928e+06	441	4130503	441	3.94335e+06	441	3.76593e+06	441	3562636	441	3.30928e+06	441	3151821	441	2980557	441	2.80591e+06
442	340802	442	877324	442	1.42869e+06	442	1.93256e+06	442	2.35114e+06	442	2.73244e+06	442	3001137	442	3.30681e+06	442	3.56282e+06	442	3.7649e+06	442	3.93495e+06	442	4.15946e+06	442	4.36461e+06	442	4501351	442	4.51215e+06	442	4432589	442	4290475	442	4111070	442	3.93729e+06	442	3.75746e+06	442	3.54929e+06	442	3.30794e+06	442	3.12428e+06	442	2.96635e+06	442	2.80124e+06
443	339757	443	878765	443	1.42596e+06	443	1.93887e+06	443	2.33703e+06	443	2.72638e+06	443	3009632	443	3.28655e+06	443	3.54941e+06	443	3.7457e+06	443	3.93782e+06	443	4.13189e+06	443	4.35316e+06	443	4474315	443	4.49502e+06	443	4399898	443	4.26125e+06	443	4091780	443	3.91416e+06	443	3728203	443	3.5382e+06	443	3.30459e+06	443	3.12352e+06	443	2.95583e+06	443	2.78697e+06
444	342075	444	872925	444	1.41559e+06	444	1.91847e+06	444	2.32729e+06	444	2714046	444	2.98239e+06	444	3272937	444	3.51724e+06	444	3.72738e+06	444	3907711	444	4113333	444	4.3142e+06	444	4.46373e+06	444	4.45653e+06	444	4.37369e+06	444	4.24879e+06	444	4.07678e+06	444	3.9081e+06	444	3707420	444	3514401	444	3.25668e+06	444	3089384	444	2.93445e+06	444	2.77068e+06
445	339467	445	866009	445	1.41698e+06	445	1.91365e+06	445	2.31913e+06	445	2.7052e+06	445	2972921	445	3259975	445	3.50866e+06	445	3.69229e+06	445	3.88118e+06	445	4.09497e+06	445	4.29785e+06	445	4414815	445	4433804	445	4.35111e+06	445	4202250	445	4.05114e+06	445	3.86433e+06	445	3688661	445	3.47557e+06	445	3.24031e+06	445	3.071e+06	445	2.91764e+06	445	2.7508e+06
446	341319	446	864733	446	1.39899e+06	446	1.91163e+06	446	2.30317e+06	446	2.68579e+06	446	2.9588e+06	446	3.24428e+06	446	3.47942e+06	446	3.67537e+06	446	3.85443e+06	446	4.06252e+06	446	4.26604e+06	446	4403858	446	4406095	446	4328327	446	4172685	446	4.0099e+06	446	3.82538e+06	446	3.65655e+06	446	3.45098e+06	446	3.2089e+06	446	3.053e+06	446	2.89004e+06	446	2725636
447	341030	447	858117	447	1.38881e+06	447	1884185	447	2.29261e+06	447	2.65902e+06	447	2.91536e+06	447	3218678	447	3462000	447	3.64987e+06	447	3814581	447	4.01613e+06	447	4241282	447	4345423	447	4351231	447	4.28208e+06	447	4.12662e+06	447	3.96765e+06	447	3.79584e+06	447	3.61791e+06	447	3.4167e+06	447	3.19122e+06	447	3.02579e+06	447	2.86143e+06	447	2.7007e+06
448	333262	448	853771	448	1.38389e+06	448	1.87749e+06	448	2.26502e+06	448	2.63988e+06	448	2.90033e+06	448	3188178	448	3437968	448	3621140	448	3.78624e+06	448	3.98192e+06	448	4.18139e+06	448	4.30059e+06	448	4.31888e+06	448	4237569	448	4.09454e+06	448	3926086	448	3.75179e+06	448	3.59187e+06	448	3.37909e+06	448	3153123	448	2987282	448	2836210	448	2.6726e+06
449	332569	449	846280	449	1379698	449	1.85393e+06	449	2.24829e+06	449	2.61122e+06	449	2876354	449	3147395	449	3402885	449	3589819	449	3.74875e+06	449	3951693	449	4.13942e+06	449	4.25122e+06	449	4.25745e+06	449	4.18701e+06	449	4.05159e+06	449	3.88357e+06	449	3.71119e+06	449	3541225	449	3.333e+06	449	3.12068e+06	449	2.94918e+06	449	2.79077e+06	449	2.6316e+06
450	324870	450	841961	450	1.3568e+06	450	1.83745e+06	450	2.22052e+06	450	2588666	450	2.84365e+06	450	3.13022e+06	450	3.36276e+06	450	3.53432e+06	450	3718205	450	3901549	450	4097307	450	4207610	450	4.21303e+06	450	4.14348e+06	450	3.9922e+06	450	3.83918e+06	450	3.66896e+06	450	3493887	450	3.30623e+06	450	3079188	450	2914050	450	2.76659e+06	450	2606118
451	326585	451	829556	451	1.34795e+06	451	1.82429e+06	451	2198714	451	2.54291e+06	451	2.81375e+06	451	3.09755e+06	451	3330212	451	3.5042e+06	451	3.67752e+06	451	3.85805e+06	451	4.03379e+06	451	4173884	451	4.17461e+06	451	4.08589e+06	451	3944495	451	3.7863e+06	451	3615152	451	3446024	451	3.26223e+06	451	3.03363e+06	451	2.87726e+06	451	2.71468e+06	451	2.56129e+06
452	329117	452	823810	452	1.32434e+06	452	1.79037e+06	452	2.17823e+06	452	2.52346e+06	452	2789404	452	3044119	452	3271952	452	3461392	452	3.61899e+06	452	3796234	452	3.99617e+06	452	4.101e+06	452	4.10804e+06	452	4034207	452	3.8823e+06	452	3729045	452	3.56484e+06	452	3.4021e+06	452	3.21362e+06	452	2.9863e+06	452	2.82937e+06	452	2684927	452	2523973
453	321927	453	810040	453	1.31247e+06	453	1.7744e+06	453	2138370	453	2.48832e+06	453	2.73465e+06	453	3.00728e+06	453	3.24537e+06	453	3.4065e+06	453	3556783	453	3746280	453	3.92127e+06	453	4035225	453	4.04611e+06	453	3969688	453	3.82686e+06	453	3.6787e+06	453	3524055	453	3.34972e+06	453	3163285	453	2938504	453	2783960	453	2.62723e+06	453	2.48763e+06
454	321090	454	802636	454	1.28975e+06	454	1751680	454	2115992	454	2439153	454	2.70184e+06	454	2.96314e+06	454	3.19131e+06	454	3.3558e+06	454	3.52077e+06	454	3.69106e+06	454	3856022	454	3.97893e+06	454	3.98614e+06	454	3.90109e+06	454	3.76337e+06	454	3.61039e+06	454	3457463	454	3302723	454	3.1125e+06	454	2883036	454	2733782	454	2.58597e+06	454	2.44746e+06
455	314855	455	791211	455	1.27871e+06	455	1.72569e+06	455	2.08979e+06	455	2.42058e+06	455	2.6658e+06	455	2.92015e+06	455	3133336	455	3.30001e+06	455	3.46894e+06	455	3.63426e+06	455	3808447	455	3.93071e+06	455	3921245	455	3.84498e+06	455	3718408	455	3.56474e+06	455	3.40932e+06	455	3235193	455	3.07433e+06	455	2.8438e+06	455	2.69587e+06	455	2551013	455	2.40974e+06
456	313606	456	780945	456	1.25441e+06	456	1.7032e+06	456	2.05794e+06	456	2.39081e+06	456	2.63333e+06	456	2.88003e+06	456	3109780	456	3.27555e+06	456	3.42028e+06	456	3577584	456	3.75376e+06	456	3.86404e+06	456	3.86878e+06	456	3.79603e+06	456	3659925	456	3.5098e+06	456	3.35074e+06	456	3192897	456	3.02107e+06	456	2806535	456	2.66514e+06	456	2.52135e+06	456	2.37393e+06
457	304613	457	766219	457	1.24389e+06	457	1.67156e+06	457	2.02515e+06	457	2354945	457	2.59664e+06	457	2.84122e+06	457	3.05603e+06	457	3.22354e+06	457	3.36729e+06	457	3523102	457	3709579	457	3.80216e+06	457	3.81706e+06	457	3.74177e+06	457	3.60527e+06	457	3.46281e+06	457	3306021	457	3.13841e+06	457	2.97963e+06	457	2.77177e+06	457	2.61631e+06	457	2.47467e+06	457	2.33454e+06
458	307386	458	756874	458	1.23273e+06	458	1.65677e+06	458	2.00581e+06	458	2.32503e+06	458	2566021	458	2.80206e+06	458	3.02419e+06	458	3.18172e+06	458	3316479	458	3.48018e+06	458	3643011	458	3.74563e+06	458	3766255	458	3.68286e+06	458	3.55733e+06	458	3399288	458	3.24902e+06	458	3.11366e+06	458	2.92267e+06	458	2.72857e+06	458	2.5806e+06	458	2.44569e+06	458	2.31196e+06
459	300026	459	753865	459	1215057	459	1.64074e+06	459	1.97507e+06	459	2.29318e+06	459	2.52471e+06	459	2.76981e+06	459	2.98646e+06	459	3.13516e+06	459	3.28103e+06	459	3426213	459	3.60129e+06	459	3707478	459	3.70767e+06	459	3.63782e+06	459	3.50261e+06	459	3.36935e+06	459	3205290	459	3.0492e+06	459	2890203	459	2680860	459	2.54544e+06	459	2.397e+06	459	2.26828e+06
460	302355	460	747634	460	1.19907e+06	460	1.62357e+06	460	1.95555e+06	460	2275520	460	2.50159e+06	460	2727790	460	2.95177e+06	460	3106505	460	3.24484e+06	460	3.39054e+06	460	3561151	460	3.65298e+06	460	3.65524e+06	460	3.58917e+06	460	3476515	460	3.32571e+06	460	3.16919e+06	460	3026414	460	2.85417e+06	460	2.65996e+06	460	2511136	460	2.38173e+06	460	2.24162e+06
461	297213	461	737197	461	1.18313e+06	461	1608098	461	1.93297e+06	461	2.239e+06	461	2.47161e+06	461	2.71435e+06	461	2.91376e+06	461	3.0676e+06	461	3.19572e+06	461	3.34851e+06	461	3.52185e+06	461	3.62453e+06	461	3.61709e+06	461	3.54808e+06	461	3.41658e+06	461	3.27027e+06	461	3.12285e+06	461	2.97882e+06	461	2.81199e+06	461	2.62263e+06	461	2.47731e+06	461	2.33786e+06	461	2209098
462	297728	462	726879	462	1.17496e+06	462	1579002	462	1.91472e+06	462	2.21545e+06	462	2.45356e+06	462	2.6815e+06	462	2.87205e+06	462	3025629	462	3174817	462	3.30322e+06	462	3472212	462	3.58704e+06	462	3.58198e+06	462	3506446	462	3.37256e+06	462	3.23378e+06	462	3092081	462	2.94244e+06	462	2.77757e+06	462	2.58081e+06	462	2.44938e+06	462	2.32149e+06	462	2.18017e+06
463	293660	463	725449	463	1.15997e+06	463	1.56231e+06	463	1.88751e+06	463	2.18601e+06	463	2406789	463	2.6379e+06	463	2.83582e+06	463	2.98285e+06	463	3.12252e+06	463	3264922	463	3.4263e+06	463	3518196	463	3.52479e+06	463	3.44816e+06	463	3324814	463	3.18671e+06	463	3.03745e+06	463	2.90858e+06	463	2.73944e+06	463	2.54294e+06	463	2.41338e+06	463	2.27464e+06	463	2.14893e+06
464	289356	464	708496	464	1.14457e+06	464	1.53843e+06	464	1.85759e+06	464	2154346	464	2.38255e+06	464	2616804	464	2.79776e+06	464	2.93758e+06	464	3.08744e+06	464	3.1997e+06	464	3.37354e+06	464	3.47613e+06	464	3.47124e+06	464	3.39705e+06	464	3.27661e+06	464	3.14567e+06	464	3.01201e+06	464	2.85518e+06	464	2.6894e+06	464	2.50729e+06	464	2.37974e+06	464	2250967	464	2.10896e+06
465	281906	465	700041	465	1.12943e+06	465	1.51701e+06	465	1.83227e+06	465	2.12478e+06	465	2.34637e+06	465	2.56211e+06	465	2.74693e+06	465	2.89616e+06	465	3.03136e+06	465	3.15356e+06	465	3315225	465	3414697	465	3414064	465	3.3382e+06	465	3.2288e+06	465	3.09216e+06	465	2.94842e+06	465	2.81104e+06	465	2650208	465	2.47502e+06	465	2340857	465	2202814	465	2.08227e+06
466	279582	466	692590	466	1.10344e+06	466	1.48637e+06	466	1.79519e+06	466	2.07948e+06	466	2.2935e+06	466	2.51412e+06	466	2.70432e+06	466	2841098	466	2970202	466	3104486	466	3.25795e+06	466	3.3514e+06	466	3.34846e+06	466	3.27942e+06	466	3.16578e+06	466	3.02784e+06	466	2.89333e+06	466	2.75437e+06	466	2.60678e+06	466	2415303	466	2.28387e+06	466	2.16655e+06	466	2.04287e+06
467	278091	467	671991	467	1.08472e+06	467	1.46578e+06	467	1.76699e+06	467	2.04027e+06	467	2.255e+06	467	2.46314e+06	467	2.64587e+06	467	2.79234e+06	467	2.91152e+06	467	3.03784e+06	467	3199546	467	3.28072e+06	467	3.27724e+06	467	3.21313e+06	467	3.10169e+06	467	2.96185e+06	467	2.83432e+06	467	2.6961e+06	467	2.54855e+06	467	2.37518e+06	467	2.23881e+06	467	2.12139e+06	467	2.00149e+06
468	275089	468	666367	468	1.06014e+06	468	1.43104e+06	468	1.72391e+06	468	1.99263e+06	468	2.20068e+06	468	2.39719e+06	468	2.59115e+06	468	2.73005e+06	468	2.85615e+06	468	2967847	468	3114667	468	3.20061e+06	468	3202218	468	3.13264e+06	468	3.02777e+06	468	2.89621e+06	468	2780341	468	2.63256e+06	468	2.48647e+06	468	2306290	468	2.18864e+06	468	2069184	468	1956208
469	263101	469	654349	469	1.0378e+06	469	1.3979e+06	469	1.68671e+06	469	1.95288e+06	469	2.14227e+06	469	2.35555e+06	469	2524269	469	2.66791e+06	469	2780790	469	2.90177e+06	469	3046614	469	3135320	469	3.13204e+06	469	3.06717e+06	469	2.95229e+06	469	2829002	469	2.69798e+06	469	2.57703e+06	469	2.42783e+06	469	2.27099e+06	469	2.14128e+06	469	2.02177e+06	469	1.90553e+06
470	261007	470	631347	470	1.01888e+06	470	1.36804e+06	470	1.64147e+06	470	1909644	470	2.09877e+06	470	2.30054e+06	470	2.47774e+06	470	2.60219e+06	470	2.72004e+06	470	2.82537e+06	470	2.97992e+06	470	3.06099e+06	470	3057931	470	2989156	470	2896774	470	2.76047e+06	470	2638783	470	2.51346e+06	470	2.37036e+06	470	2.20384e+06	470	2.09223e+06	470	1.97358e+06	470	1.86251e+06
471	258133	471	619946	471	999585	471	1327614	471	1.60665e+06	471	1.87001e+06	471	2.06001e+06	471	2.25959e+06	471	2.42507e+06	471	2.54062e+06	471	2.6633e+06	471	2763492	471	2907160	471	2.97914e+06	471	2.97883e+06	471	2.92558e+06	471	2807091	471	2.70298e+06	471	2.56876e+06	471	2.4542e+06	471	2.31106e+06	471	2147873	471	2.0224e+06	471	1.92739e+06	471	1.81199e+06
472	253845	472	604658	472	967598	472	1.30572e+06	472	1.56918e+06	472	1.82219e+06	472	2019375	472	2.20399e+06	472	2.36053e+06	472	2.48996e+06	472	2.60173e+06	472	2.70115e+06	472	2.82726e+06	472	2.91817e+06	472	2.90656e+06	472	2.85909e+06	472	2.74178e+06	472	2.62207e+06	472	2519482	472	2.39938e+06	472	2.2589e+06	472	2.09596e+06	472	1.98502e+06	472	1.87589e+06	472	1.76694e+06
473	247262	473	590602	473	943096	473	1.27036e+06	473	1533983	473	1.7757e+06	473	1.97092e+06	473	2.15025e+06	473	2.3098e+06	473	2432251	473	2.52896e+06	473	2.62165e+06	473	2.77389e+06	473	2.83755e+06	473	2837299	473	2.78202e+06	473	2.68627e+06	473	2.56291e+06	473	2448014	473	2.33042e+06	473	2.20847e+06	473	2.04524e+06	473	1.93987e+06	473	1.83009e+06	473	1.72839e+06
474	243388	474	581208	474	928250	474	1.24415e+06	474	1.50482e+06	474	1.74053e+06	474	1.91616e+06	474	2103137	474	2.26336e+06	474	2.36557e+06	474	2480845	474	2.5702e+06	474	2696038	474	2.78551e+06	474	2.77251e+06	474	2.71451e+06	474	2.63468e+06	474	2.50772e+06	474	2.39606e+06	474	2.2827e+06	474	2.15469e+06	474	1.99768e+06	474	1.8873e+06	474	1.78944e+06	474	1.68254e+06
475	237007	475	570297	475	905398	475	1.21538e+06	475	1.46875e+06	475	1.69773e+06	475	1.87032e+06	475	2.04744e+06	475	2.20598e+06	475	2311606	475	2417748	475	2.51274e+06	475	2.63966e+06	475	2.71068e+06	475	2.70682e+06	475	2.65129e+06	475	2.54945e+06	475	2.44292e+06	475	2.3307e+06	475	2.21688e+06	475	2.09871e+06	475	1.94718e+06	475	1.84931e+06	475	1.74245e+06	475	1.64789e+06
476	235532	476	557168	476	883876	476	1.19491e+06	476	1.43284e+06	476	1.66253e+06	476	1.81595e+06	476	1.99395e+06	476	2.14667e+06	476	2.26088e+06	476	2361566	476	2.44854e+06	476	2575875	476	2.64595e+06	476	2.64634e+06	476	2.59408e+06	476	2.48854e+06	476	2394673	476	2.2766e+06	476	2.16345e+06	476	2.04624e+06	476	1909765	476	1.79371e+06	476	1.69583e+06	476	1.61028e+06
477	228204	477	542081	477	865409	477	1150944	477	1.3923e+06	477	1.62113e+06	477	1.7841e+06	477	1.95462e+06	477	2.0945e+06	477	2.20831e+06	477	2304867	477	2.38722e+06	477	2.5035e+06	477	2.58103e+06	477	2.58148e+06	477	2.52709e+06	477	2.42809e+06	477	2.32342e+06	477	2213015	477	2.11504e+06	477	1.98769e+06	477	1.8544e+06	477	1.7507e+06	477	1.65067e+06	477	1.56214e+06
478	224256	478	534915	478	842200	478	1.13202e+06	478	1.36309e+06	478	1.57904e+06	478	1.74274e+06	478	1911605	478	2.04247e+06	478	2145258	478	2.25029e+06	478	2.32763e+06	478	2437660	478	2.51081e+06	478	2.51049e+06	478	2.46223e+06	478	2.36469e+06	478	2.26878e+06	478	2.16492e+06	478	2.04824e+06	478	1.93868e+06	478	1.80615e+06	478	1.70759e+06	478	1.61638e+06	478	1.51356e+06
479	220432	479	519461	479	820466	479	1.10256e+06	479	1.32309e+06	479	1537446	479	1.6911e+06	479	1.85069e+06	479	1992598	479	2.1032e+06	479	2180789	479	2.2749e+06	479	2.37639e+06	479	2439051	479	2.44702e+06	479	2.38482e+06	479	2.30276e+06	479	2.19879e+06	479	2106161	479	1.99979e+06	479	1.88472e+06	479	1751001	479	1.66447e+06	479	1.5707e+06	479	1.47976e+06
480	216211	480	502896	480	801748	480	1.06772e+06	480	1.28849e+06	480	1.49891e+06	480	1650256	480	1.80145e+06	480	1.93826e+06	480	2.04243e+06	480	2.13532e+06	480	2.19785e+06	480	2.31778e+06	480	2.382e+06	480	2.37958e+06	480	2.3329e+06	480	2245508	480	2.14626e+06	480	2.04905e+06	480	1.94452e+06	480	1832608	480	1.71085e+06	480	1616687	480	1.52437e+06	480	1440205
481	210071	481	489749	481	775692	481	1.04934e+06	481	1.26032e+06	481	1.45604e+06	481	1.60817e+06	481	1.75305e+06	481	1.89207e+06	481	1.98817e+06	481	2.06243e+06	481	2.14038e+06	481	2.25973e+06	481	2.31043e+06	481	2323344	481	2.27036e+06	481	2165193	481	2.0793e+06	481	1.98867e+06	481	1.88498e+06	481	1.79058e+06	481	1.6599e+06	481	1.56297e+06	481	1.48852e+06	481	1394322
482	207559	482	479777	482	758136	482	1019840	482	1.22527e+06	482	1.42199e+06	482	1571241	482	1.70646e+06	482	1.84743e+06	482	1.93131e+06	482	2.01882e+06	482	2088980	482	2.19218e+06	482	2254487	482	2.25072e+06	482	2.19692e+06	482	2.12629e+06	482	2.02712e+06	482	1.93496e+06	482	1.83991e+06	482	1.73925e+06	482	1621143	482	1.53574e+06	482	1.44901e+06	482	1.3641e+06
483	204415	483	468013	483	743346	483	995905	483	1194076	483	1.39016e+06	483	1519200	483	1.67137e+06	483	1.79404e+06	483	1.87658e+06	483	1.96143e+06	483	2.0377e+06	483	2.13187e+06	483	2.19493e+06	483	2.19783e+06	483	2.14064e+06	483	2065286	483	1.97982e+06	483	1.89326e+06	483	1.79082e+06	483	1.69276e+06	483	1.57456e+06	483	1.48724e+06	483	1.40892e+06	483	1.32974e+06
484	198619	484	464912	484	734636	484	976007	484	1.17069e+06	484	1355792	484	1498687	484	1.63197e+06	484	1.75688e+06	484	1847910	484	1.92633e+06	484	1.98425e+06	484	2.09389e+06	484	2.15193e+06	484	2.1417e+06	484	2.10617e+06	484	2.01662e+06	484	1.93431e+06	484	1.84308e+06	484	1.76272e+06	484	1.65682e+06	484	1.54133e+06	484	1.4564e+06	484	1.37593e+06	484	1293345
485	195968	485	448645	485	717495	485	956203	485	1.14744e+06	485	1.34058e+06	485	1.46661e+06	485	1.60984e+06	485	1.7268e+06	485	1.81111e+06	485	1.89569e+06	485	1.95036e+06	485	2055996	485	2107803	485	2107667	485	2.05774e+06	485	1.98563e+06	485	1.89883e+06	485	1.80688e+06	485	1.72421e+06	485	1.62184e+06	485	1.51351e+06	485	1424130	485	1.34348e+06	485	1.27155e+06
486	193092	486	451093	486	699483	486	941393	486	1.12862e+06	486	1.31265e+06	486	1.44442e+06	486	1.56684e+06	486	1.68988e+06	486	1770463	486	1.86142e+06	486	1.91512e+06	486	2.00052e+06	486	2.06889e+06	486	2.0637e+06	486	2.02195e+06	486	1.95029e+06	486	1865308	486	1.77441e+06	486	1.69334e+06	486	1.60192e+06	486	1.48026e+06	486	1.40261e+06	486	1.31571e+06	486	1.24655e+06
487	191023	487	437952	487	687961	487	923247	487	1.1102e+06	487	1.28449e+06	487	1.412e+06	487	1.54748e+06	487	1.6527e+06	487	1.74032e+06	487	1.80906e+06	487	1.88649e+06	487	1.96115e+06	487	2.02377e+06	487	2.02011e+06	487	1.97293e+06	487	1.90075e+06	487	1.82423e+06	487	1.74375e+06	487	1.65218e+06	487	1559675	487	1454432	487	1.3679e+06	487	1.29184e+06	487	1.22025e+06
488	185948	488	425558	488	677190	488	906263	488	1.07864e+06	488	1.25287e+06	488	1.38233e+06	488	1.51195e+06	488	1.62231e+06	488	1.71144e+06	488	1.78193e+06	488	1.82963e+06	488	1.92528e+06	488	1.97086e+06	488	1971798	488	1.93738e+06	488	1860489	488	1.78046e+06	488	1.70632e+06	488	1.61408e+06	488	1.52641e+06	488	1.41751e+06	488	1.34129e+06	488	1.26984e+06	488	1.19413e+06
489	183799	489	423085	489	662306	489	877204	489	1.05591e+06	489	1.2257e+06	489	1.3476e+06	489	1.47541e+06	489	1.58065e+06	489	1.65719e+06	489	1.73732e+06	489	1781678	489	1.8688e+06	489	1.93146e+06	489	1.91875e+06	489	1.88084e+06	489	1.82146e+06	489	1.73624e+06	489	1.66063e+06	489	1.57954e+06	489	1.48377e+06	489	1.38937e+06	489	1.30837e+06	489	1.23587e+06	489	1.16988e+06
490	178432	490	411627	490	646164	490	863665	490	1038217	490	1.19714e+06	490	1319612	490	1.44005e+06	490	1.54552e+06	490	1.61936e+06	490	1.69734e+06	490	1.75553e+06	490	1.82437e+06	490	1.89404e+06	490	1.8791e+06	490	1.84383e+06	490	1.77271e+06	490	1.70278e+06	490	1.61363e+06	490	1538064	490	1.45389e+06	490	1.35322e+06	490	1276209	490	1.20366e+06	490	1.14746e+06
491	177170	491	402732	491	626278	491	844615	491	1006848	491	1.16681e+06	491	1.27983e+06	491	1.4096e+06	491	1.50897e+06	491	1.59016e+06	491	1.65477e+06	491	1.70216e+06	491	1.78962e+06	491	1.84312e+06	491	1.83009e+06	491	1.79901e+06	491	1.73105e+06	491	1.65088e+06	491	1.57921e+06	491	1.50331e+06	491	1.41264e+06	491	1.31468e+06	491	1.23682e+06	491	1179798	491	1.11103e+06
492	172570	492	392555	492	611246	492	822638	492	986188	492	1.13893e+06	492	1257900	492	1.36741e+06	492	1.46978e+06	492	1.54508e+06	492	1.6083e+06	492	1.66737e+06	492	1.74216e+06	492	1.78983e+06	492	1.79227e+06	492	1747237	492	1.67511e+06	492	1607546	492	1.54076e+06	492	1.46257e+06	492	1.37274e+06	492	1.28413e+06	492	1.20791e+06	492	1.14969e+06	492	1.08191e+06
493	169956	493	386015	493	599061	493	795054	493	965693	493	1.1078e+06	493	1.22469e+06	493	1.33553e+06	493	1.43058e+06	493	1.50393e+06	493	1.56464e+06	493	1.61958e+06	493	1698777	493	1.74886e+06	493	1.7448e+06	493	1.69991e+06	493	1.64144e+06	493	1.56958e+06	493	1.49357e+06	493	1.43128e+06	493	1.33735e+06	493	1.24786e+06	493	1.18517e+06	493	1123303	493	1.05219e+06
494	163062	494	373302	494	587887	494	775281	494	937251	494	1.07893e+06	494	1.18744e+06	494	1.29288e+06	494	1383751	494	1.4646e+06	494	1.52996e+06	494	1.5779e+06	494	1.65352e+06	494	1.69583e+06	494	1.69064e+06	494	1.66133e+06	494	1.59656e+06	494	1.52734e+06	494	1.45675e+06	494	1.38779e+06	494	1.30172e+06	494	1218016	494	1.14876e+06	494	1087953	494	1.02453e+06
495	160704	495	362761	495	568942	495	753466	495	909679	495	1.05281e+06	495	1.14978e+06	495	1.26108e+06	495	1355792	495	1.42527e+06	495	1.4899e+06	495	1.53023e+06	495	1.60979e+06	495	1.64542e+06	495	1.64835e+06	495	1.61096e+06	495	1.55892e+06	495	1.48063e+06	495	1.41209e+06	495	1.34671e+06	495	1.26861e+06	495	1.17723e+06	495	1.12366e+06	495	1.06057e+06	495	1e+06
496	160776	496	352480	496	555994	496	736379	496	881975	496	1.01767e+06	496	1.12168e+06	496	1.23246e+06	496	1.32087e+06	496	1.3736e+06	496	1.44377e+06	496	1.48531e+06	496	1.56043e+06	496	1.60003e+06	496	1.60335e+06	496	1.56317e+06	496	1.50365e+06	496	1437422	496	1.37752e+06	496	1.30674e+06	496	1.23837e+06	496	1.14878e+06	496	1.08849e+06	496	1.03127e+06	496	972127
497	153055	497	344486	497	538038	497	711781	497	859087	497	993232	497	1.08705e+06	497	1.19048e+06	497	1.27679e+06	497	1.34278e+06	497	1.40129e+06	497	1.44474e+06	497	1.5152e+06	497	1.55578e+06	497	1.55578e+06	497	1.5188e+06	497	1.46643e+06	497	1.39975e+06	497	1.3341e+06	497	1.26633e+06	497	1.20251e+06	497	1.11412e+06	497	1.05264e+06	497	995441	497	945964
498	152101	498	339395	498	525825	498	698947	498	835425	498	966409	498	1.05758e+06	498	1.15832e+06	498	1.24557e+06	498	1.30844e+06	498	1.36428e+06	498	1.40228e+06	498	1.4756e+06	498	1.51356e+06	498	1.51297e+06	498	1.4706e+06	498	1.42429e+06	498	1.36734e+06	498	1293106	498	1.23257e+06	498	1165091	498	1.08398e+06	498	1.02641e+06	498	972931	498	922228
499	147553	499	328466	499	506977	499	675607	499	814899	499	937888	499	1.03706e+06	499	1.12522e+06	499	1.21124e+06	499	1.26302e+06	499	1.3298e+06	499	1.36356e+06	499	1.42516e+06	499	1.47568e+06	499	1466780	499	1.4329e+06	499	1.3841e+06	499	1325730	499	1.2633e+06	499	1.19733e+06	499	1.12863e+06	499	1.05811e+06	499	998944	499	948086	499	894150
500	145250	500	319923	500	498522	500	659966	500	784546	500	915727	500	1.00864e+06	500	1.10514e+06	500	1.17796e+06	500	1.23531e+06	500	1.28912e+06	500	1.32309e+06	500	1.38872e+06	500	1.43667e+06	500	1.42352e+06	500	1.39899e+06	500	1.35091e+06	500	1.29381e+06	500	1.23222e+06	500	1.1656e+06	500	1.105e+06	500	1.02994e+06	500	964195	500	919442	500	863741
501	142572	501	314205	501	482768	501	643519	501	770517	501	880763	501	977253	501	1.06995e+06	501	1.14344e+06	501	1.19493e+06	501	1.24475e+06	501	1.28964e+06	501	1.35217e+06	501	1.38509e+06	501	1.38724e+06	501	1.35415e+06	501	1.30405e+06	501	1.24615e+06	501	1.1939e+06	501	1129873	501	1.06804e+06	501	997629	501	939327	501	889307	501	840112
502	138545	502	298141	502	474009	502	624405	502	746514	502	864286	502	946283	502	1.03787e+06	502	1.11673e+06	502	1.1675e+06	502	1.213e+06	502	1.25246e+06	502	1.31408e+06	502	1.34037e+06	502	1.35267e+06	502	1.31251e+06	502	1.26784e+06	502	1.21864e+06	502	1.15842e+06	502	1.10533e+06	502	1.04211e+06	502	968700	502	918270	502	867918	502	824114
503	135342	503	297327	503	453771	503	603595	503	720278	503	833925	503	915234	503	1004758	503	1.08022e+06	503	1.12613e+06	503	1.17776e+06	503	1.21861e+06	503	1.27312e+06	503	1.30489e+06	503	1.3022e+06	503	1.27599e+06	503	1.23078e+06	503	1.17119e+06	503	1.11943e+06	503	1.07224e+06	503	1.01257e+06	503	944217	503	897048	503	841667	503	796917
504	129910	504	286392	504	444808	504	587749	504	704439	504	813424	504	893800	504	975687	504	1.04395e+06	504	1.09944e+06	504	1.14875e+06	504	1.17674e+06	504	1.22883e+06	504	1.27577e+06	504	1.26762e+06	504	1.2448e+06	504	1.19274e+06	504	1.14164e+06	504	1.0935e+06	504	1.03752e+06	504	982161	504	916231	504	863174	504	814986	504	777389
505	131258	505	278112	505	431967	505	571059	505	683913	505	788235	505	870721	505	946261	505	1017548	505	1060930	505	1.10736e+06	505	1.1359e+06	505	1.20084e+06	505	1.23186e+06	505	1.22936e+06	505	1.20293e+06	505	1.15447e+06	505	1.10538e+06	505	1.05788e+06	505	1.00065e+06	505	946404	505	890979	505	836501	505	792543	505	752366
506	127388	506	269787	506	417109	506	552263	506	662018	506	765237	506	840090	506	912352	506	982095	506	1.02935e+06	506	1.07984e+06	506	1.10905e+06	506	1.1562e+06	506	1.19124e+06	506	1.1945e+06	506	1.16337e+06	506	1.12104e+06	506	1.07821e+06	506	1.0251e+06	506	971499	506	919410	506	859654	506	812231	506	762722	506	731720
507	122609	507	262372	507	405481	507	537057	507	642836	507	742194	507	811439	507	887055	507	953046	507	996093	507	1.03885e+06	507	1071755	507	1.12461e+06	507	1.1518e+06	507	1.14836e+06	507	1120249	507	1080508	507	1.03588e+06	507	986520	507	944019	507	888268	507	830219	507	781529	507	742215	507	706188
508	119926	508	259057	508	393294	508	522390	508	619882	508	716700	508	788365	508	858096	508	923785	508	959659	508	1.00689e+06	508	1.04061e+06	508	1.08057e+06	508	1.11754e+06	508	1.11006e+06	508	1.08967e+06	508	1.05414e+06	508	1.00338e+06	508	965032	508	911936	508	866489	508	805259	508	757575	508	718688	508	684716
509	116172	509	246237	509	380259	509	502254	509	598763	509	693340	509	759150	509	830556	509	891165	509	933891	509	968579	509	1.00328e+06	509	1.04503e+06	509	1.07661e+06	509	1.07857e+06	509	1.05793e+06	509	1.01035e+06	509	967918	509	928930	509	885821	509	837610	509	778329	509	739297	509	697017	509	663343
510	113987	510	241400	510	368248	510	487544	510	585183	510	669382	510	739501	510	808663	510	867547	510	898087	510	936230	510	964658	510	1.01395e+06	510	1.04558e+06	510	1.04325e+06	510	1020737	510	978929	510	939953	510	893953	510	859468	510	807004	510	752754	510	711019	510	673050	510	639638
511	111115	511	234068	511	360138	511	471870	511	561228	511	647369	511	710042	511	783703	511	831066	511	866783	511	911870	511	936955	511	982779	511	1.0078e+06	511	1.00421e+06	511	983397	511	955345	511	914532	511	870601	511	825081	511	782145	511	721923	511	693694	511	654082	511	622499
512	109366	512	227641	512	347219	512	452537	512	542165	512	627662	512	688647	512	752431	512	803395	512	842178	512	873951	512	902628	512	943041	512	979745	512	976073	512	953156	512	919333	512	880283	512	839785	512	796354	512	753455	512	703881	512	669061	512	634298	512	601291
513	105302	513	221648	513	332476	513	440919	513	525414	513	606602	513	668740	513	730622	513	775454	513	816798	513	845257	513	871201	513	915003	513	942041	513	941085	513	915760	513	884422	513	850548	513	809823	513	766888	513	728654	513	679384	513	643657	513	613670	513	582331
514	104929	514	214167	514	324881	514	428376	514	509397	514	591122	514	646431	514	700352	514	754382	514	790887	514	824831	514	836599	514	883472	514	908442	514	907861	514	889875	514	848740	514	813858	514	782513	514	745458	514	707390	514	656762	514	622616	514	592109	514	559779
515	99493.3	515	208611	515	313452	515	409553	515	487513	515	564582	515	618935	515	678143	515	728976	515	759862	515	790952	515	809975	515	853498	515	881331	515	876909	515	852616	515	825667	515	791709	515	757499	515	719698	515	678271	515	638252	515	599995	515	573325	515	541774
516	97140.3	516	201527	516	303520	516	400848	516	477470	516	547551	516	603627	516	654819	516	702830	516	733635	516	763531	516	783746	516	821096	516	852083	516	844278	516	828481	516	795422	516	760250	516	733613	516	700095	516	656709	516	612564	516	584101	516	550593	516	521452
517	97160.5	517	191645	517	292496	517	387065	517	458209	517	524108	517	583380	517	633989	517	674066	517	709194	517	734894	517	758276	517	792813	517	816657	517	811873	517	796267	517	770333	517	735766	517	702884	517	673018	517	634820	517	593870	517	561916	517	534388	517	510302
518	93919.7	518	193011	518	282843	518	372222	518	437377	518	510375	518	559113	518	611629	518	649098	518	685551	518	712855	518	732591	518	766802	518	785001	518	786915	518	770312	518	746514	518	704665	518	681183	518	643337	518	613766	518	575507	518	541521	518	517029	518	492070
519	92708.4	519	182342	519	276107	519	361506	519	428678	519	490600	519	539653	519	587685	519	635886	519	657724	519	688572	519	703087	519	740309	519	763930	519	756130	519	742097	519	718140	519	684330	519	652887	519	625767	519	595483	519	554641	519	527259	519	503495	519	477071
520	88540.8	520	178646	520	264538	520	346846	520	410022	520	474764	520	521958	520	565672	520	612873	520	639552	520	660928	520	681546	520	714713	520	729837	520	732537	520	718183	520	696245	520	666816	520	630048	520	602916	520	572955	520	532478	520	512480	520	479956	520	458461
521	85948.3	521	170037	521	258708	521	338557	521	400702	521	457874	521	504852	521	544868	521	583624	521	618158	521	644340	521	655438	521	690918	521	705158	521	709859	521	690854	521	669190	521	641663	521	608536	521	582320	521	556004	521	518724	521	491377	521	467143	521	446575
522	84556.5	522	166366	522	249097	522	332052	522	386494	522	444849	522	492123	522	533217	522	565471	522	593562	522	619158	522	640192	522	664144	522	686140	522	686119	522	669093	522	649354	522	621042	522	591886	522	565460	522	537088	522	504810	522	478015	522	451888	522	431518
523	83588.4	523	162483	523	243777	523	316011	523	371299	523	431967	523	469050	523	513754	523	547857	523	566434	523	596937	523	606676	523	642623	523	663450	523	662007	523	643082	523	624309	523	601556	523	567937	523	543284	523	518829	523	483009	523	455864	523	438955	523	413659
524	80866.1	524	155340	524	232512	524	305324	524	362699	524	415066	524	459549	524	494392	524	530485	524	554673	524	576238	524	587017	524	616797	524	636344	524	638785	524	628482	524	604732	524	579046	524	554725	524	524424	524	501245	524	467007	524	446083	524	423815	524	403638
525	77801.9	525	152223	525	227396	525	294803	525	349455	525	399016	525	438840	525	478088	525	509281	525	536002	525	554873	525	568688	525	596916	525	612554	525	613808	525	599645	525	580614	525	557030	525	535537	525	512007	525	481918	525	453363	525	426309	525	409595	525	387876
526	78205	526	148497	526	218633	526	281125	526	339395	526	386067	526	425495	526	466190	526	494340	526	512996	526	537342	526	553140	526	579215	526	586816	526	594655	526	580148	526	559811	526	536392	526	519209	526	492932	526	465184	526	439446	526	414149	526	401701	526	378649
527	74637.9	527	142987	527	209928	527	276611	527	323517	527	370416	527	406376	527	444933	527	473285	527	492239	527	512912	527	530686	527	554049	527	564963	527	567661	527	556681	527	539896	527	514786	527	497135	527	478833	527	447871	527	425214	527	400640	527	384737	527	365603
528	74144.2	528	137704	528	206314	528	267178	528	315072	528	358500	528	392202	528	427457	528	456597	528	476998	528	498796	528	514586	528	532816	528	548301	528	552368	528	538787	528	520378	528	499899	528	478623	528	459204	528	433251	528	407064	528	388656	528	370448	528	351485
529	72774.2	529	137501	529	199507	529	257528	529	302530	529	343451	529	376790	529	414555	529	437220	529	464692	529	477816	529	490568	529	515460	529	524940	529	529378	529	517766	529	503033	529	479284	529	461968	529	445435	529	418006	529	394178	529	375482	529	359848	529	340512
530	71434.5	530	132879	530	192501	530	248554	530	292682	530	336426	530	367802	530	400067	530	425172	530	443177	530	465404	530	474911	530	496567	530	509007	530	512607	530	501802	530	485717	530	464534	530	443971	530	429576	530	406949	530	380685	530	361931	530	343668	530	330791
531	69349.9	531	127094	531	183911	531	238809	531	282801	531	321235	531	350771	531	380550	531	406949	531	426633	531	444201	531	454797	531	476043	531	492260	531	491913	531	483429	531	466913	531	447913	531	428125	531	409939	531	388458	531	370427	531	347819	531	333200	531	317642
532	67255.7	532	124593	532	178830	532	233710	532	270732	532	311873	532	342085	532	368082	532	394687	532	410741	532	424483	532	438307	532	459968	532	475970	532	473862	532	458136	532	448248	532	430317	532	414138	532	396310	532	375876	532	353650	532	339405	532	324746	532	309975
533	65544.3	533	120129	533	172560	533	224604	533	261674	533	295091	533	323383	533	356272	533	376603	533	391786	533	412471	533	419122	533	443501	533	452851	533	452589	533	441619	533	432405	533	410981	533	397070	533	377206	533	361734	533	340605	533	327298	533	310718	533	297327
534	64256	534	118509	534	168908	534	215822	534	254737	534	287534	534	316269	534	340864	534	367740	534	382617	534	394230	534	407439	534	428407	534	431810	534	434473	534	428261	534	415295	534	399068	534	383636	534	369400	534	348575	534	331804	534	313225	534	303448	534	292342
535	63531.4	535	113603	535	161497	535	207600	535	245509	535	277186	535	304087	535	324943	535	351672	535	364503	535	376655	535	383324	535	408449	535	417537	535	417537	535	413242	535	403315	535	384966	535	368051	535	352625	535	337161	535	319645	535	301860	535	292682	535	276004
536	63450.9	536	109063	536	154426	536	199986	536	238174	536	269705	536	289120	536	314566	536	340429	536	352946	536	365136	536	374475	536	393710	536	409408	536	406501	536	396831	536	385080	536	373613	536	354821	536	342075	536	326100	536	309635	536	292661	536	283203	536	273784
537	62364.1	537	108314	537	149553	537	194662	537	223847	537	257836	537	283460	537	308149	537	323404	537	340140	537	353806	537	360905	537	377559	537	388500	537	391640	537	382025	537	371029	537	358355	537	344248	537	325087	537	314215	537	301005	537	284231	537	270999	537	261356
538	60854.8	538	104888	538	148304	538	185663	538	219992	538	249097	538	272088	538	295823	538	314411	538	330274	538	337843	538	346950	538	361216	538	373883	538	373219	538	370873	538	357847	538	340098	538	330306	538	318189	538	305437	538	285353	538	272849	538	263471	538	255199
539	57897.3	539	100513	539	144205	539	179389	539	210674	539	241021	539	261931	539	283480	539	299222	539	310945	539	327412	539	332569	539	351889	539	360594	539	360190	539	354914	539	345004	539	333469	539	318561	539	305138	539	294247	539	276816	539	262567	539	254152	539	246575
540	58702	540	96716.2	540	137400	540	175165	540	202854	540	231816	540	251404	540	273743	540	290200	540	303015	540	314349	540	324550	540	336157	540	346329	540	344693	540	344993	540	330574	540	319748	540	305572	540	298027	540	284530	540	265637	540	257333	540	245601	540	239915
541	58531	541	96605.1	541	136447	541	169539	541	194581	541	222988	541	244454	541	260853	541	278451	541	292455	541	302067	541	311368	541	324395	541	335309	541	335464	541	328001	541	321317	541	308397	541	297162	541	286320	541	272510	541	260986	541	249117	541	238676	541	230087
542	57444.7	542	94676.8	542	128705	542	161436	542	190289	542	215608	542	235716	542	252727	542	270537	542	281927	542	289902	542	300036	542	315454	542	322515	542	322422	542	318684	542	309655	542	298903	542	287411	542	278225	542	265411	542	250132	542	240724	542	230772	542	226199
543	56157.4	543	91689.1	543	125474	543	158327	543	184043	543	208458	543	226956	543	243726	543	261592	543	269622	543	280724	543	290067	543	303541	543	309067	543	312193	543	309490	543	300294	543	289387	543	278883	543	264549	543	258226	543	243583	543	234918	543	223826	543	219062
544	54518.3	544	87612.7	544	122042	544	152223	544	178911	544	200721	544	215362	544	237088	544	249538	544	263861	544	271924	544	280168	544	291590	544	297656	544	302355	544	294092	544	288101	544	277546	544	270352	544	260914	544	246883	544	235604	544	226925	544	218817	544	211675
545	54860.2	545	85595.3	545	118004	545	148396	545	171675	545	194907	545	210776	545	228419	545	241452	545	251065	545	258277	545	266736	545	281135	545	293269	545	289161	545	284149	545	280425	545	268770	545	258184	545	250081	545	241462	545	227416	545	218551	545	210888	545	205048
546	52738.8	546	84970	546	115848	546	144966	546	164109	546	188118	546	203109	546	217468	546	234754	546	246073	546	249558	546	259036	546	274123	546	282328	546	278698	546	276498	546	268379	546	259785	546	250368	546	240939	546	232287	546	220759	546	211491	546	205272	546	197508
547	52407.1	547	81087.9	547	110306	547	140066	547	160999	547	181385	547	193633	547	210326	547	225422	547	233751	547	242886	547	252235	547	259631	547	270742	547	270064	547	265935	547	257107	547	248512	547	240776	547	233300	547	225759	547	212052	547	204558	547	196845	547	192103
548	51924.6	548	79011.3	548	107162	548	134166	548	155056	548	172988	548	191329	548	203935	548	215567	548	229770	548	235522	548	242609	548	252634	548	259642	548	261602	548	254665	548	249281	548	241411	548	234928	548	226844	548	216190	548	206263	548	199823	548	190972	548	185255
549	50316.4	549	78426.7	549	104363	549	132737	549	147431	549	167790	549	182251	549	197294	549	209009	549	220953	549	226567	549	232461	549	241882	549	250184	549	249292	549	246708	549	238041	549	232881	549	226240	549	213820	549	208682	549	201343	549	192419	549	186824	549	181344
550	49562.6	550	76794.1	550	100049	550	125919	550	143413	550	163814	550	175766	550	188526	550	202864	550	209366	550	217825	550	222078	550	231438	550	237334	550	238471	550	237344	550	232400	550	224900	550	216875	550	209795	550	201201	550	195274	550	184542	550	180927	550	171014
551	47804.1	551	71484.9	551	97251.4	551	123014	551	136031	551	156529	551	169437	551	183554	551	190024	551	202405	551	208713	551	214494	551	225718	551	228388	551	229217	551	227867	551	222282	551	216742	551	210449	551	198497	551	199017	551	185602	551	177323	551	171858	551	169264
552	47773.9	552	71595.7	552	95060.4	552	116455	552	135788	552	149319	552	164018	552	173720	552	188078	552	195213	552	203395	552	203578	552	214167	552	220493	552	223888	552	218479	552	214484	552	208427	552	200701	552	195448	552	188465	552	180459	552	175837	552	171299	552	162849
553	48196	553	70477.8	553	93011.2	553	113097	553	128998	553	145118	553	153786	553	166071	553	178178	553	186193	553	193500	553	198619	553	205997	553	212931	553	215199	553	213237	553	206885	553	202241	553	193235	553	186132	553	184308	553	175409	553	168603	553	164912	553	158520
554	47542.8	554	67759.1	554	89095.7	554	109154	554	124340	554	139164	554	150334	554	161497	554	172988	554	178840	554	188760	554	191023	554	198313	554	205221	554	203272	554	203986	554	198150	554	194224	554	188526	554	182516	554	173435	554	166773	554	163957	554	158835	554	154965
555	45855	555	67185.2	555	86825.9	555	107071	555	120341	555	135382	555	145503	555	157839	555	164282	555	171238	555	178402	555	183646	555	195876	555	199823	555	199833	555	194142	555	192277	555	190136	555	182943	555	176936	555	170983	555	163286	555	159780	555	154650	555	151218
556	46307.1	556	66118.1	556	85020.4	556	102544	556	118368	556	132808	556	142044	556	151756	556	161172	556	167251	556	173323	556	180153	556	187130	556	191624	556	190126	556	190819	556	186896	556	180968	556	177496	556	173161	556	167464	556	159993	556	155706	556	152070	556	147837
557	45262.3	557	64165.4	557	82338.1	557	102291	557	115879	557	128887	557	136619	557	149005	557	158063	557	164577	557	169651	557	173802	557	182149	557	184746	557	187079	557	186855	557	182546	557	177445	557	172682	557	168115	557	161456	557	154375	557	151888	557	146965	557	142572
558	44880.6	558	64789.4	558	82287.6	558	98533.9	558	113178	558	124228	558	133761	558	145869	558	151431	558	163113	558	165492	558	169224	558	176478	558	183116	558	181752	558	184359	558	178626	558	172398	558	170627	558	162808	558	158886	558	151796	558	148619	558	145432	558	141192
559	45232.1	559	63571.6	559	80150.3	559	96554.6	559	109598	559	121384	559	132170	559	139164	559	149786	559	155747	559	160511	559	167017	559	174524	559	178534	559	178412	559	175908	559	174656	559	169448	559	164241	559	158246	559	155472	559	152274	559	144600	559	142206	559	138454
560	44780.1	560	62786.7	560	78749.3	560	94767.6	560	107233	560	119683	560	128988	560	136518	560	145230	560	153908	560	156813	560	159424	560	171075	560	172927	560	175043	560	173853	560	172153	560	164760	560	160806	560	153096	560	153035	560	148284	560	144600	560	136274	560	136163
561	44488.8	561	61810.6	561	78799.7	561	94222.5	561	104575	561	118064	561	126436	561	134298	561	141872	561	148000	561	156579	561	157920	561	165146	561	169071	561	171207	561	168736	561	165746	561	161365	561	157463	561	155675	561	149512	561	146346	561	141993	561	137329	561	136295
562	45212.1	562	61478.6	562	76683.3	562	91103.7	562	102190	562	114796	562	122487	562	132565	562	138677	562	145037	562	151289	562	154802	562	163906	562	166976	562	166488	562	166834	562	165217	562	159831	562	157291	562	152456	562	147431	562	141192	562	140188	562	133933	562	132656
563	44298	563	59778.3	563	76098.8	563	91426.7	563	100332	563	110852	563	119602	563	129718	563	135990	563	142358	563	149116	563	152050	563	157931	563	163825	563	163845	563	161040	563	158957	563	153776	563	152537	563	146660	563	145656	563	140158	563	137258	563	134582	563	128745
564	44328.1	564	58329.8	564	75846.9	564	89105.8	564	98018.8	564	108264	564	119167	564	126902	564	133457	564	139803	564	143941	564	148802	564	152598	564	157098	564	158357	564	156844	564	156874	564	152934	564	147492	564	145016	564	141405	564	138170	564	134308	564	131055	564	126406
565	45081.5	565	58390.1	565	73439	565	86563.6	565	96584.9	565	106606	565	117154	565	122285	565	131025	565	135565	565	141557	565	143018	565	150608	565	158093	565	157280	565	155604	565	151999	565	149025	565	146904	565	142409	565	137177	565	132504	565	129758	565	127823	565	126173
566	44488.8	566	56237.8	566	72431.7	566	84647.2	566	96261.8	566	105333	566	113714	566	119785	566	128421	566	132241	566	137562	566	139640	566	147097	566	151756	566	152314	566	149431	566	148081	566	145859	566	140026	566	139823	566	134946	566	131460	566	130062	566	126618	566	125109
567	44056.9	567	57062.5	567	70649	567	81763.4	567	92193.7	567	101837	567	110347	567	117245	567	124563	567	128502	567	133061	567	136690	567	141547	567	147553	567	147563	567	146853	567	144337	567	142714	567	138576	567	137552	567	132980	567	127601	567	125200	567	122669	567	121131
568	43183.1	568	56650.2	568	67900	568	81239.1	568	91931.3	568	99776.1	568	107637	568	115120	568	120270	568	124482	568	129951	568	132909	568	140168	568	141902	568	142440	568	141750	568	140381	568	139488	568	135159	568	131055	568	128968	568	124552	568	122305	568	120685	568	119521
569	41988	569	55453.5	569	67859.7	569	79081.9	569	88692.2	569	96514.3	569	102180	569	109841	569	117933	569	119673	569	126041	569	127104	569	133801	569	138647	569	139448	569	138434	569	137491	569	132322	569	132393	569	128188	569	126426	569	125504	569	118601	569	118570	569	115353
570	42289.3	570	55413.2	570	66299.3	570	77620.5	570	87612.7	570	94515.2	570	101463	570	106667	570	112945	570	117265	570	123611	570	125707	570	128978	570	136041	570	135920	570	134257	570	133254	570	132251	570	129029	570	124208	570	122690	570	121303	570	119198	570	117032	570	113431
571	42701	571	54910.5	571	64527.7	571	74436.4	571	86139.9	571	93283.7	571	99665	571	104605	571	110195	571	113896	571	117700	571	120331	571	126152	571	130842	571	131329	571	131268	571	128522	571	127591	571	125676	571	124147	571	120746	571	116688	571	116476	571	113593	571	110539
572	43574.8	572	52819.2	572	63159	572	74970.3	572	83497.6	572	88218	572	96877.8	572	103201	572	105848	572	112035	572	113411	572	118236	572	123277	572	129110	572	129242	572	127955	572	126770	572	123894	572	124330	572	121566	572	118348	572	116607	572	113755	572	112035	572	110599
573	41847.4	573	53080.6	573	63964.1	573	72985.7	573	80402.4	573	87148.6	573	94474.9	573	100897	573	103686	573	108921	573	113613	573	113562	573	122194	573	124512	573	125028	573	127509	573	124927	573	122801	573	121313	573	119653	573	116486	573	114452	573	113684	573	109477	573	107698
574	42510.2	574	52618.2	574	62404.3	574	72643.2	574	80956.8	574	85857.5	574	90034.1	574	96938.3	574	102423	574	105272	574	110407	574	112834	574	118368	574	121576	574	125190	574	123105	574	121191	574	118216	574	120230	574	116577	574	114635	574	111934	574	110397	574	108951	574	106616
575	42891.9	575	53714	575	62404.3	575	70085	575	78275.6	575	84445.6	575	89287.4	575	94868.6	575	101109	575	104120	575	108486	575	111772	575	114938	575	118833	575	119491	575	118641	575	118864	575	118115	575	115171	575	116273	575	111995	575	112399	575	108234	575	107890	575	105959
576	41275.1	576	51331.5	576	60261.2	576	68363.1	576	76874.7	576	82529.6	576	87431.1	576	94737.3	576	98170.3	576	103221	576	106546	576	106879	576	111671	576	115343	576	117174	576	115474	576	117214	576	115181	576	114240	576	114119	576	110074	576	109507	576	108021	576	104009	576	103857
577	41787.2	577	51613	577	60925.2	577	67638.2	577	75887.2	577	81833.9	577	86583.8	577	91860.6	577	95625.8	577	99594.3	577	103746	577	106475	577	109346	577	112713	577	115494	577	114887	577	113532	577	114432	577	111317	577	110215	577	107192	577	109174	577	106182	577	104413	577	102493
578	41917.7	578	51100.3	578	60019.8	578	67386.5	578	73590.1	578	80936.7	578	84506.1	578	90901.9	578	93415	578	97241.3	578	100109	578	103352	578	105798	578	111246	578	113208	578	111631	578	111914	578	109912	578	108365	578	108931	578	106869	578	103655	578	104726	578	103676	578	101584
579	43223.3	579	50366.6	579	59667.7	579	66017.4	579	73267.8	579	78588	579	83205.2	579	89458.9	579	93505.8	579	95817.6	579	99836.7	579	99988.2	579	104817	579	108294	579	110559	579	110417	579	108335	579	109366	579	108274	579	106990	579	106465	579	103059	579	102999	579	101756	579	100534
580	41877.6	580	51100.3	580	57595.5	580	64890.1	580	70236.1	580	76794.1	580	80866.1	580	87602.6	580	89206.7	580	94252.8	580	95110.9	580	98099.6	580	103868	580	106940	580	108577	580	105212	580	108557	580	108042	580	105909	580	105151	580	104666	580	103079	580	101261	580	100998	580	100150
581	42419.8	581	50447	581	57686.1	581	66601.3	581	70276.4	581	74557.2	581	80432.6	581	84294.3	581	87622.8	581	91608.3	581	94373.9	581	97675.5	581	101483	581	104454	581	106697	581	106434	581	106818	581	105828	581	103069	581	103362	581	102584	581	100200	581	102433	581	98968.1	581	98756
582	41917.7	582	50477.2	582	58178.9	582	63622	582	67789.2	582	74345.7	582	78356.2	582	83144.7	582	87098.2	582	91608.3	582	94283.1	582	95757	582	100544	582	102524	582	103989	582	104848	582	103797	582	103372	582	102342	582	102706	582	102504	582	102453	582	100827	582	99402.4	582	96372.9
583	43685.3	583	51231	583	55503.8	583	63239.5	583	67577.8	583	71545.3	583	78819.8	583	82549.8	583	84586.7	583	88117.1	583	93172.7	583	94707.1	583	98685.3	583	101231	583	101776	583	101968	583	103898	583	101372	583	100160	583	98826.7	583	98867.1	583	99887.2	583	97524	583	96615.2	583	98453.1
584	41887.6	584	50617.9	584	58068.3	584	62736.4	584	67658.4	584	73922.6	584	76098.8	584	80563.7	584	85635.6	584	86856.1	584	90135	584	92809.4	584	96261.8	584	99947.8	584	101008	584	102433	584	102120	584	103635	584	100746	584	100362	584	99654.9	584	98705.5	584	96998.9	584	97342.2	584	96029.6
585	42219	585	49231	585	55946.2	585	60844.7	585	67517.4	585	71303.6	585	76491.8	585	81299.6	585	84022	585	86008.8	585	88651.8	585	90205.6	585	95676.2	585	98806.5	585	98998.4	585	100200	585	101473	585	100816	585	99523.6	585	99109.5	585	97554.3	585	99725.6	585	99149.9	585	97998.6	585	96059.9
586	43193.2	586	49783.7	586	56388.7	586	62726.3	586	66712	586	71756.8	586	75574.9	586	79434.7	586	83154.8	586	85222.1	586	88490.4	586	88510.6	586	93021.3	586	96070	586	97907.7	586	98382.4	586	99271.1	586	99897.3	586	96938.3	586	101412	586	98392.5	586	96039.7	586	97402.8	586	95534.9	586	95514.7
587	43735.5	587	49301.3	587	56127.2	587	61046	587	66520.8	587	70155.5	587	73459.2	587	78739.2	587	81299.6	587	84727.9	587	87158.7	587	90669.8	587	93152.5	587	96797	587	96696	587	97352.3	587	99513.5	587	97877.4	587	98190.5	587	99129.7	587	95181.5	587	98079.4	587	96049.8	587	97120.1	587	96403.2
588	43323.7	588	51200.8	588	55523.9	588	60009.7	588	64487.5	588	67900	588	73267.8	588	77922.8	588	79847.9	588	84253.9	588	87885.1	588	89337.9	588	92193.7	588	94676.8	588	95807.5	588	95676.2	588	96948.4	588	96726.3	588	97907.7	588	96080.1	588	95767.1	588	94626.3	588	94283.1	588	94222.5	588	94010.5
589	45382.8	589	49783.7	589	56016.6	589	60371.9	589	63662.2	589	69621.8	589	72633.1	589	74688.2	589	79354	589	81571.8	589	83275.8	589	87945.6	589	89206.7	589	93596.7	589	93495.7	589	95272.4	589	95858	589	97251.4	589	95040.2	589	94414.3	589	97655.3	589	96494.1	589	95615.7	589	95322.9	589	92991
590	44729.9	590	50215.9	590	55121.6	590	60623.4	590	66168.4	590	68594.7	590	71797.1	590	75726	590	77368.5	590	83548.1	590	84828.8	590	86150	590	87582.4	590	92425.8	590	92587.3	590	95373.4	590	93384.7	590	95433.9	590	95333	590	95746.9	590	94161.9	590	94606.1	590	92940.6	590	94939.2	590	93929.8
591	46578.3	591	50889.3	591	55986.4	591	59436.3	591	63420.7	591	68786	591	72260.4	591	74708.4	591	79424.6	591	80593.9	591	82993.4	591	84496	591	86230.7	591	91557.9	591	92062.5	591	94000.4	591	94858.5	591	94242.7	591	95181.5	591	95948.8	591	93465.4	591	94222.5	591	93768.2	591	92980.9	591	94464.8
592	46156.4	592	50296.3	592	55694.8	592	61247.2	592	64195.6	592	67900	592	71525.2	592	75746.1	592	76884.8	592	81642.4	592	83366.5	592	85111.2	592	88581.2	592	90225.8	592	89902.9	592	93102.1	592	93415	592	93677.4	592	95181.5	592	95474.3	592	93970.1	592	92698.3	592	93879.3	592	93526	592	92496.5
593	45111.6	593	50236	593	56147.3	593	60512.7	593	63772.9	593	66218.8	593	69913.8	593	73721.1	593	77610.4	593	79223	593	82590.1	593	83427	593	86866.2	593	89590.1	593	91426.7	593	91880.8	593	93495.7	593	92880	593	94111.5	593	93758.2	593	94141.8	593	94252.8	593	93626.9	593	92839.6	593	92254.2
594	46899.8	594	50808.9	594	54598.8	594	60019.8	594	64215.7	594	68161.8	594	70135.4	594	73993.1	594	75101.3	594	78194.9	594	82166.6	594	82781.7	594	85817.2	594	89186.5	594	88137.3	594	89539.7	594	91406.5	594	93283.7	594	92466.2	594	91497.3	594	92950.7	594	91749.6	594	94091.3	594	93647.1	594	90690
595	45121.6	595	51623	595	54900.4	595	59144.6	595	62655.9	595	66540.9	595	69964.2	595	73298	595	75010.6	595	77539.8	595	80876.2	595	81571.8	595	86825.9	595	88056.6	595	89822.2	595	89136.1	595	91477.1	595	90508.4	595	91184.5	595	93657.2	595	92496.5	595	92314.8	595	92839.6	595	91951.5	595	92758.9
596	46809.4	596	50638	596	54025.7	596	58832.7	596	65161.8	596	65594.7	596	68967.3	596	74204.6	596	73993.1	596	77580.2	596	80341.9	596	80301.6	596	85635.6	596	86311.4	596	88651.8	596	90124.9	596	89872.6	596	91941.4	596	91194.6	596	91709.2	596	90922.1	596	90619.4	596	89892.8	596	92748.8	596	93001.1
597	48748.6	597	50517.4	597	56318.3	597	58551.1	597	61518.8	597	66379.8	597	69017.6	597	72834.6	597	73197.2	597	76108.9	597	79051.6	597	81118.1	597	84122.8	597	86281.2	597	88066.6	597	89358.1	597	90145.1	597	91335.8	597	90074.4	597	89892.8	597	88621.5	597	90155.2	597	91689.1	597	91164.3	597	91164.3
598	47502.7	598	51954.7	598	56328.3	598	58762.3	598	62605.6	598	64910.2	598	67326.1	598	70437.5	598	73217.4	598	77126.7	598	79636.3	598	78628.3	598	83356.4	598	84627.1	598	87582.4	598	89438.8	598	90457.9	598	88924.2	598	89408.5	598	90235.9	598	90175.4	598	91911.1	598	90336.8	598	91598.2	598	90861.6
599	47573	599	50296.3	599	54578.7	599	58279.5	599	61166.7	599	65725.5	599	67930.2	599	69672.1	599	73892.3	599	75323	599	78366.3	599	78174.8	599	84475.8	599	84213.6	599	86452.6	599	84889.3	599	88046.5	599	89913	599	87925.4	599	89085.6	599	88813.2	599	89852.5	599	91679	599	90881.7	599	91709.2
600	47382.1	600	52919.8	600	55192	600	57394.4	600	61850.9	600	65171.9	600	66863	600	71938.1	600	74023.3	600	75222.2	600	78477.1	600	80241.1	600	82307.8	600	84112.8	600	85575.1	600	86018.9	600	87521.9	600	89509.4	600	88470.2	600	89257.2	600	92577.2	600	88641.7	600	89307.6	600	93192.9	600	90750.5
601	47462.5	601	51140.5	601	55031.1	601	57213.4	601	62806.8	601	63128.8	601	67376.5	601	69138.4	601	72089.2	601	75181.9	601	75967.8	601	77993.4	601	82469.1	601	81884.3	601	85010.3	601	87067.9	601	89580	601	89923.1	601	88137.3	601	89126	601	90296.4	601	90084.6	601	90397.4	601	92092.8	601	90235.9
602	48748.6	602	51331.5	602	54538.5	602	56760.8	602	60965.5	602	63239.5	602	66500.6	602	68705.5	602	71756.8	602	75242.4	602	76784	602	76713.5	602	79968.9	602	83053.9	602	83245.5	602	87532	602	88167.5	602	86997.3	602	87552.2	602	91103.7	602	88904	602	89721.3	602	91295.5	602	91588.1	602	89832.3
603	47100.8	603	53603.4	603	56016.6	603	59154.6	603	60995.6	603	66903.3	603	65282.6	603	68977.4	603	70608.7	603	73539.7	603	76431.3	603	77126.7	603	80724.9	603	81914.6	603	83205.2	603	84627.1	603	87209.2	603	86412.3	603	88661.9	603	89126	603	88611.4	603	88994.8	603	88419.8	603	91093.6	603	90457.9
604	48638.1	604	51934.6	604	56268	604	58209.1	604	59949.3	604	64688.8	604	65433.6	604	70195.8	604	71132.4	604	73036.1	604	76360.8	604	78245.3	604	80704.8	604	82368.3	604	81884.3	604	85121.3	604	86906.6	604	87471.4	604	89055.4	604	88137.3	604	88520.6	604	89045.3	604	90841.4	604	92112.9	604	89428.7
605	48256.2	605	52779	605	54055.8	605	57313.9	605	61076.1	605	63149	605	65715.4	605	68453.8	605	71132.4	605	72613	605	76431.3	605	75796.5	605	79938.7	605	82600.2	605	83033.8	605	84526.2	605	86049.2	605	85484.3	605	88117.1	605	90861.6	605	88066.6	605	91154.2	605	91234.9	605	89499.3	605	91345.9
606	49834	606	50678.2	606	53181.2	606	57726.3	606	61388	606	62263.4	606	65735.6	606	67799.3	606	71545.3	606	74446.4	606	75453.9	606	75534.6	606	80956.8	606	82065.8	606	81965	606	84617	606	85181.8	606	87965.8	606	87310.1	606	87461.4	606	87723.6	606	90346.9	606	90901.9	606	89741.5	606	90064.4
607	49009.9	607	52467.4	607	53603.4	607	57404.4	607	59899	607	63008.1	607	65020.9	607	66571.1	607	71132.4	607	71897.8	607	75413.6	607	73741.2	607	79001.2	607	82610.3	607	83689.2	607	82882.5	607	86462.7	607	86240.8	607	87441.2	607	88086.8	607	88349.1	607	90478.1	607	89277.3	607	89630.5	607	91043.2
608	48939.6	608	53211.3	608	54779.8	608	57132.9	608	60090.2	608	61096.3	608	65111.5	608	67879.9	608	69108.2	608	73499.4	608	77086.4	608	72200	608	80261.2	608	82499.4	608	81481.1	608	84092.6	608	86987.2	608	87239.4	608	86765.3	608	87431.1	608	86805.7	608	87925.4	608	91134	608	89126	608	91366.1
609	51130.5	609	52457.3	609	55564.1	609	56529.5	609	58943.4	609	64074.8	609	64880	609	68222.2	609	70719.5	609	71354	609	75423.7	609	74315.4	609	77842.2	609	80543.5	609	81410.5	609	83931.2	609	84879.2	609	87743.8	609	87350.4	609	86825.9	609	90760.6	609	90690	609	90669.8	609	91194.6	609	91628.5
610	49602.8	610	52336.7	610	55312.7	610	57585.5	610	59164.7	610	61941.4	610	64557.9	610	66450.3	610	69903.8	610	72270.5	610	74365.8	610	72743.9	610	77418.9	610	78880.3	610	82025.5	610	84596.8	610	85918	610	87249.5	610	88147.4	610	86936.8	610	87975.9	610	88167.5	610	87905.2	610	90811.1	610	90901.9
611	51773.8	611	52557.9	611	55755.1	611	58028	611	60945.3	611	63722.6	611	62857.1	611	67497.3	611	67779.2	611	72169.8	611	72905.1	611	72089.2	611	79595.9	611	81229	611	79928.6	611	83366.5	611	83608.6	611	87249.5	611	86926.7	611	86906.6	611	87844.7	611	88460.1	611	90538.6	611	89721.3	611	88914.1
612	50085.2	612	51371.7	612	55654.6	612	57143	612	59979.5	612	62102.4	612	65041.1	612	65574.5	612	70920.9	612	72028.8	612	74033.4	612	71333.8	612	76330.6	612	80694.7	612	80089.9	612	82257.4	612	85766.8	612	84889.3	612	85938.2	612	87834.6	612	87461.4	612	87834.6	612	88601.4	612	90922.1	612	90972.6
613	49984.7	613	53211.3	613	55996.5	613	58943.4	613	61388	613	62474.8	613	64678.7	613	67235.5	613	69833.3	613	71343.9	613	73479.3	613	72582.8	613	77832.1	613	79001.2	613	82277.6	613	83568.2	613	84052.2	613	86967.1	613	85797	613	87844.7	613	87330.2	613	87854.8	613	89055.4	613	88934.3	613	91234.9
614	49864.1	614	51874.3	614	53985.5	614	58078.3	614	60985.6	614	62716.3	614	64306.3	614	67114.7	614	66832.8	614	72512.3	614	73287.9	614	73298	614	77801.9	614	80089.9	614	78527.5	614	82428.8	614	84354.8	614	85645.7	614	86775.4	614	85756.7	614	87098.2	614	87229.3	614	88934.3	614	89378.2	614	90589.1
615	50778.7	615	53442.6	615	55111.6	615	57977.7	615	60643.5	615	62776.6	615	63772.9	615	68071.2	615	69098.2	615	70367	615	73177.1	615	73852	615	76612.7	615	80301.6	615	80261.2	615	82489.3	615	82459	615	86745.1	615	85080.9	615	87481.5	615	87451.3	615	90336.8	615	88944.4	615	89489.2	615	89065.5
616	51673.3	616	53231.4	616	56811.1	616	57102.7	616	61679.8	616	61810.6	616	63853.4	616	67034.2	616	69400.3	616	70679.2	616	73983	616	71072	616	76632.9	616	79354	616	80362	616	81420.6	616	81289.5	616	85373.4	616	84284.2	616	86634.2	616	87239.4	616	89529.6	616	88339	616	92042.3	616	92435.9
617	51432	617	54739.5	617	56087	617	57384.3	617	58510.8	617	62665.9	617	64014.5	617	68040.9	617	69017.6	617	70961.2	617	74506.9	617	72331	617	76522	617	77398.8	617	79515.3	617	82368.3	617	85151.5	617	84970	617	85423.8	617	86029	617	87148.6	617	91709.2	617	90397.4	617	89156.3	617	91396.4
618	52266.3	618	54699.3	618	55222.2	618	58450.5	618	61810.6	618	63430.8	618	64024.5	618	67577.8	618	70175.7	618	70820.2	618	72018.7	618	71132.4	618	77096.4	618	79192.8	618	80281.4	618	80936.7	618	84233.8	618	87108.3	618	86795.6	618	86331.6	618	88651.8	618	88530.7	618	90942.3	618	92294.6	618	91810.2
619	53281.7	619	53171.1	619	57263.6	619	60874.9	619	61700	619	64256	619	64457.3	619	67074.4	619	69239.1	619	71636	619	75353.2	619	71857.6	619	78144.5	619	81229	619	81108	619	84092.6	619	84163.2	619	84778.4	619	86523.2	619	88318.9	619	90871.6	619	90205.6	619	89680.9	619	92456.1	619	92728.6
620	53120.8	620	56016.6	620	57434.6	620	59104.3	620	61196.9	620	64115.1	620	64900.2	620	66249	620	68765.9	620	71706.5	620	73912.5	620	72613	620	77217.4	620	79011.3	620	81057.6	620	82479.2	620	84556.5	620	84526.2	620	86573.7	620	87713.6	620	90619.4	620	89297.5	620	90740.4	620	93102.1	620	92597.4
621	54035.7	621	54729.5	621	57203.3	621	59355.8	621	61911.3	621	63279.8	621	63903.8	621	66420.1	621	69531.2	621	71223	621	73660.6	621	71666.2	621	76985.6	621	77731.3	621	82176.7	621	83618.6	621	84909.5	621	84183.4	621	88157.4	621	88702.2	621	89166.4	621	90276.3	621	93172.7	621	92698.3	621	92688.2
622	53452.6	622	56117.2	622	59929.2	622	59758.2	622	61820.7	622	64034.6	622	65322.9	622	69138.4	622	70185.7	622	72441.8	622	75584.9	622	74053.5	622	75736.1	622	79243.1	622	81975.1	622	82781.7	622	83416.9	622	85625.5	622	87854.8	622	88107	622	90427.6	622	92062.5	622	91779.9	622	92970.8	622	92819.4
623	55182	623	56298.2	623	58168.8	623	62263.4	623	62434.5	623	64266.1	623	66591.2	623	67527.5	623	71978.4	623	72512.3	623	73922.6	623	72613	623	77711.2	623	78416.7	623	82196.9	623	83124.5	623	85423.8	623	87602.6	623	88419.8	623	88228.1	623	90064.4	623	90861.6	623	91012.9	623	93415	623	94939.2
624	55725	624	58943.4	624	59889	624	62162.8	624	64135.2	624	66017.4	624	66792.6	624	68856.5	624	70447.6	624	73348.3	624	75192	624	73670.7	624	77721.2	624	81944.8	624	81380.2	624	85161.6	624	86735.1	624	87350.4	624	90235.9	624	89348	624	90780.8	624	93233.3	624	92133.1	624	92859.8	624	94626.3
625	57203.3	625	58953.4	625	59707.9	625	63903.8	625	63994.3	625	66631.5	625	67366.4	625	70377.1	625	72733.9	625	74940.1	625	76653	625	74849.4	625	78658.6	625	80835.8	625	81148.4	625	85020.4	625	87108.3	625	87400.8	625	89580	625	90518.4	625	91699.2	625	93919.7	625	94101.4	625	93071.8	625	94161.9
626	57877.2	626	58671.8	626	60814.5	626	62162.8	626	65101.4	626	67094.6	626	67628.2	626	71505	626	72814.4	626	75171.8	626	78235.2	626	74829.3	626	80644.3	626	82489.3	626	83467.4	626	85887.8	626	86069.3	626	87572.3	626	89791.9	626	90397.4	626	92234.1	626	92799.3	626	94585.9	626	94949.3	626	96494.1
627	57776.6	627	61277.4	627	60955.4	627	63400.6	627	66188.6	627	66410	627	69269.4	627	71253.2	627	74003.1	627	74849.4	627	76804.2	627	76421.3	627	79374.2	627	83205.2	627	82549.8	627	87996	627	88187.7	627	88460.1	627	90538.6	627	90387.3	627	95343.1	627	94071.1	627	94283.1	627	96221.4	627	96181.1
628	58631.5	628	61689.9	628	61619.5	628	63511.3	628	66319.4	628	66470.4	628	70800	628	71585.6	628	73670.7	628	74919.9	628	77076.3	628	75564.8	628	82459	628	84455.6	628	86069.3	628	84980.1	628	89872.6	628	90982.6	628	90145.1	628	90891.8	628	94868.6	628	94333.6	628	97311.9	628	96241.6	628	97231.2
629	59164.7	629	60412.1	629	62796.8	629	64839.8	629	66792.6	629	68856.5	629	70326.7	629	72633.1	629	73660.6	629	77197.2	629	79646.3	629	79394.3	629	81198.8	629	83477.4	629	84465.7	629	87764	629	88651.8	629	90397.4	629	92647.9	629	92042.3	629	93657.2	629	96645.5	629	97513.9	629	98887.3	629	98150.1
630	60945.3	630	62515	630	63581.7	630	66228.8	630	67487.2	630	69208.9	630	71736.7	630	73207.3	630	74617.7	630	77086.4	630	80523.3	630	81097.9	630	82590.1	630	86775.4	630	88450	630	89458.9	630	92597.4	630	92617.6	630	95534.9	630	94192.2	630	95787.3	630	97110	630	98150.1	630	101584	630	100746
631	62303.7	631	64799.5	631	67034.2	631	68765.9	631	70074.9	631	72703.6	631	72693.6	631	74839.4	631	77298	631	81612.1	631	82408.6	631	80906.4	631	86926.7	631	86866.2	631	88218	631	89872.6	631	92224	631	92859.8	631	96433.5	631	96998.9	631	98261.2	631	96908.1	631	100099	631	100695	631	102504
632	66671.8	632	67910.1	632	69954.1	632	69823.2	632	71696.4	632	74668.1	632	75433.8	632	78497.3	632	80432.6	632	81924.7	632	83406.9	632	82781.7	632	89136.1	632	89660.8	632	92466.2	632	92456.1	632	94040.8	632	97079.7	632	98402.6	632	98473.3	632	100473	632	101221	632	101099	632	105171	632	104464
633	68594.7	633	70175.7	633	71092.1	633	73600.2	633	76350.7	633	77680.9	633	79323.8	633	79868.1	633	84516.1	633	83659	633	87259.6	633	85907.9	633	91224.8	633	91305.6	633	94091.3	633	94081.2	633	98008.7	633	100766	633	101241	633	100857	633	103524	633	105333	633	105353	633	107000	633	106101
634	72310.8	634	73721.1	634	75957.8	634	76512	634	77580.2	634	79989.1	634	83447.2	634	83366.5	634	86200.5	634	87935.5	634	91648.7	634	89741.5	634	93455.3	634	96251.7	634	97614.9	634	101271	634	101271	634	102675	634	104777	634	106576	634	105555	634	107718	634	108608	634	110498	634	109396
635	74627.8	635	75816.7	635	78174.8	635	80261.2	635	82993.4	635	83800.1	635	86694.7	635	87955.7	635	89973.6	635	90700.1	635	95282.5	635	93051.6	635	97412.9	635	97382.6	635	99695.3	635	103150	635	104615	635	105363	635	109528	635	108587	635	109598	635	113188	635	114564	635	114361	635	115413
636	79888.3	636	81652.4	636	82630.4	636	86281.2	636	87229.3	636	87733.7	636	87078	636	90003.8	636	92960.8	636	95312.8	636	97736.1	636	95454.1	636	101756	636	103403	636	103696	636	105404	636	109831	636	107981	636	111621	636	110933	636	112308	636	114665	636	115484	636	118479	636	118641
637	83709.4	637	85272.5	637	87400.8	637	88238.2	637	91971.6	637	91921.2	637	93758.2	637	95908.4	637	97069.6	637	97211	637	101019	637	99008.5	637	105252	637	107455	637	108587	637	109265	637	112581	637	112157	637	115980	637	116152	637	117811	637	120564	637	121060	637	121414	637	121202
638	87410.9	638	88883.9	638	88732.5	638	93001.1	638	92365.3	638	95262.3	638	95555.1	638	100372	638	100655	638	105121	638	107415	638	102544	638	108062	638	111075	638	111863	638	113613	638	113512	638	116354	638	120291	638	119967	638	119663	638	123054	638	121809	638	124866	638	124350
639	90165.3	639	93112.1	639	94535.4	639	93818.7	639	97645.2	639	99463	639	102382	639	104545	639	104605	639	108598	639	108577	639	107455	639	110690	639	111793	639	114351	639	117417	639	116840	639	119117	639	122224	639	122558	639	123024	639	125261	639	127054	639	127236	639	127631
640	95333	640	95948.8	640	97715.9	640	98119.8	640	101089	640	101291	640	104838	640	105393	640	106748	640	110882	640	113835	640	110397	640	113593	640	119015	640	117417	640	119005	640	122406	640	123418	640	124745	640	126649	640	128522	640	132423	640	132413	640	130153	640	134308
641	97625	641	98432.9	641	102493	641	102564	641	104171	641	106637	641	107769	641	108628	641	112329	641	115596	641	115778	641	114645	641	118823	641	121019	641	123095	641	124816	641	126811	641	129029	641	128077	641	133051	641	133061	641	134703	641	133710	641	135251	641	134936
642	103605	642	105302	642	106768	642	107607	642	109416	642	111287	642	112339	642	113138	642	116627	642	118176	642	120240	642	116364	642	122548	642	125535	642	127084	642	128857	642	129343	642	132332	642	133264	642	134359	642	134419	642	136396	642	138444	642	138332	642	140553
643	107698	643	108345	643	110569	643	112227	643	114807	643	118246	643	117143	643	119015	643	121252	643	123398	643	127307	643	122588	643	127682	643	130923	643	128968	643	133234	643	134957	643	138768	643	139468	643	139874	643	142115	643	142358	643	143170	643	144306	643	146275
644	115322	644	113846	644	116799	644	118256	644	118105	644	120341	644	122072	644	124937	644	126790	644	130163	644	129272	644	128087	644	132261	644	132230	644	135656	644	139357	644	139367	644	140959	644	145646	644	144641	644	146924	644	147777	644	150233	644	151289	644	150365
645	119886	645	119876	645	122801	645	121778	645	125383	645	127550	645	128644	645	128847	645	132707	645	133852	645	137521	645	132960	645	139519	645	140259	645	141537	645	145747	645	146143	645	150284	645	148994	645	148842	645	152436	645	153705	645	156346	645	152659	645	154914
646	125049	646	124704	646	127753	646	130042	646	130214	646	133528	646	134571	646	136781	646	137349	646	140502	646	142074	646	138789	646	144611	646	145859	646	146853	646	149248	646	152223	646	152223	646	154558	646	155005	646	156011	646	157138	646	158997	646	161375	646	160613
647	130680	647	129697	647	133720	647	134359	647	133821	647	138393	647	139833	647	140868	647	141172	647	144489	647	147086	647	143819	647	151167	647	150192	647	151776	647	155127	647	157748	647	158195	647	158764	647	161243	647	161985	647	164506	647	165970	647	161832	647	167363
648	136964	648	135697	648	138758	648	137876	648	139661	648	140482	648	142612	648	147086	648	147614	648	151634	648	152192	648	146549	648	152578	648	157900	648	157605	648	158591	648	163357	648	166417	648	165888	648	165594	648	165604	648	167200	648	169895	648	171401	648	172347
649	141233	649	142054	649	141730	649	144276	649	146224	649	148761	649	151400	649	151553	649	155005	649	155330	649	157626	649	153959	649	159282	649	162869	649	164343	649	166376	649	168014	649	169102	649	172886	649	170098	649	171960	649	174768	649	176040	649	177852	649	177455
650	149258	650	148416	650	151837	650	153756	650	153786	650	157565	650	157697	650	159028	650	161456	650	160847	650	165705	650	159709	650	166966	650	166539	650	171258	650	171614	650	174880	650	177079	650	176478	650	175715	650	179084	650	182424	650	182098	650	184654	650	185276
651	155371	651	156823	651	157534	651	157971	651	162249	651	163906	651	162869	651	165400	651	166254	651	169600	651	173466	651	168319	651	171736	651	175674	651	175471	651	177588	651	177496	651	183045	651	184074	651	182801	651	184695	651	189280	651	189902	651	187150	651	190228
652	165207	652	162483	652	161843	652	165451	652	166966	652	166956	652	170831	652	173313	652	175532	652	176865	652	178819	652	173334	652	179308	652	180856	652	181141	652	184746	652	185765	652	188567	652	186417	652	190218	652	192654	652	194581	652	193847	652	197630	652	195060
653	165726	653	166285	653	166946	653	169224	653	171930	653	175725	653	175481	653	178188	653	180173	653	182597	653	183615	653	179552	653	185500	653	186814	653	187772	653	189810	653	191461	653	194459	653	194377	653	196722	653	196121	653	196212	653	201211	653	203527	653	203078
654	173150	654	174148	654	174799	654	178677	654	179410	654	183351	654	181171	654	184797	654	187436	654	188832	654	192236	654	185704	654	192328	654	194540	654	192593	654	194652	654	199752	654	201415	654	200354	654	201711	654	203813	654	208192	654	204895	654	210132	654	209366
655	182648	655	180632	655	182872	655	182424	655	186254	655	188302	655	187741	655	192939	655	188506	655	193663	655	197294	655	189881	655	196263	655	199058	655	200660	655	204425	655	205946	655	205722	655	208999	655	211174	655	209070	655	214218	655	214535	655	217222	655	214637
656	187578	656	188363	656	190197	656	189076	656	196274	656	194285	656	199334	656	199068	656	198854	656	200231	656	202507	656	198538	656	203578	656	206845	656	209213	656	208315	656	212716	656	214177	656	212533	656	216425	656	217580	656	218643	656	221945	656	224266	656	224962
657	194285	657	194418	657	194795	657	197681	657	199181	657	201599	657	203762	657	204395	657	205773	657	210326	657	210275	657	200925	657	207998	657	210592	657	210684	657	215138	657	218142	657	222415	657	219992	657	223540	657	223182	657	225452	657	226526	657	230363	657	227887
658	197661	658	197518	658	200486	658	201037	658	205262	658	205426	658	206926	658	209499	658	209601	658	214729	658	214279	658	208744	658	216609	658	218040	658	218326	658	219369	658	220289	658	223888	658	226844	658	227846	658	226803	658	230691	658	231120	658	232441	658	236402
659	204629	659	203139	659	204395	659	206896	659	209111	659	211154	659	209591	659	213115	659	213289	659	214954	659	219941	659	212155	659	219767	659	219553	659	222886	659	225401	659	225718	659	226260	659	228235	659	231448	659	232492	659	233321	659	233597	659	235778	659	236955
660	205405	660	206130	660	206671	660	208376	660	213687	660	211981	660	213799	660	215005	660	217478	660	218888	660	222589	660	216854	660	224082	660	224839	660	224041	660	225790	660	227468	660	230732	660	227774	660	233546	660	235399	660	237304	660	238266	660	241995	660	238000
661	206753	661	207712	661	208080	661	210653	661	214300	661	216343	661	214300	661	217907	661	218909	661	219134	661	223673	661	217355	661	221475	661	224205	661	226506	661	231397	661	230670	661	231008	661	230527	661	232482	661	236587	661	239024	661	238430	661	242230	661	242865
662	212032	662	209315	662	211593	662	212185	662	215046	662	214964	662	218081	662	218602	662	221485	662	224348	662	227734	662	216262	662	226301	662	227406	662	230598	662	228961	662	232737	662	233219	662	234836	662	236116	662	237600	662	240304	662	240847	662	243214	662	242517
663	211583	663	208897	663	211460	663	214177	663	214443	663	219992	663	221352	663	220943	663	222804	663	224092	663	229903	663	217529	663	227007	663	227938	663	230261	663	232441	663	233126	663	236751	663	234990	663	238809	663	238379	663	243398	663	243982	663	241749	663	246022
664	212451	664	212155	664	213605	664	212134	664	217876	664	217958	664	220892	664	219849	664	225401	664	226383	664	229371	664	223499	664	230087	664	230527	664	234406	664	235153	664	235911	664	236986	664	238635	664	238594	664	243716	664	245591	664	244669	664	248133	664	246657
665	212849	665	213840	665	216814	665	214310	665	220554	665	220636	665	223745	665	222957	665	229268	665	231212	665	234242	665	223325	665	230097	665	232348	665	233198	665	236863	665	238102	665	239004	665	240663	665	237160	665	244003	665	244894	665	244730	665	249835	665	250522
666	214617	666	215833	666	217151	666	219287	666	222824	666	223857	666	221976	666	225882	666	227120	666	233464	666	234293	666	226383	666	231530	666	233659	666	232840	666	235573	666	236617	666	242640	666	239536	666	243142	666	245776	666	247600	666	249897	666	251476	666	255301
667	217549	667	220871	667	221423	667	222783	667	222906	667	224716	667	227406	667	224900	667	230977	667	232830	667	234723	667	229094	667	234119	667	237273	667	235317	667	242609	667	242251	667	244648	667	244792	667	245335	667	245560	667	252552	667	253240	667	251999	667	255589
668	220687	668	219614	668	222119	668	226619	668	226220	668	230865	668	229862	668	233290	668	232175	668	236679	668	239464	668	232543	668	237600	668	241093	668	242497	668	241554	668	242189	668	248246	668	245069	668	248574	668	250758	668	256820	668	255250	668	259108	668	257487
669	226854	669	226925	669	224583	669	227672	669	227682	669	231161	669	232922	669	235768	669	240018	669	240581	669	241329	669	231898	669	239178	669	240673	669	244146	669	246022	669	248307	669	249804	669	251845	669	253937	669	255548	669	259960	669	258246	669	262290	669	260596
670	229841	670	231745	670	229207	670	233229	670	233126	670	236208	670	236515	670	239587	670	238450	670	243839	670	242046	670	238747	670	243286	670	245304	670	245499	670	250696	670	248646	670	251568	670	254830	670	258133	670	259190	670	262762	670	262608	670	262126	670	263471
671	231816	671	233546	671	232727	671	235839	671	234775	671	237631	671	238952	671	240653	671	243829	671	247610	671	251024	671	238819	671	248287	671	249630	671	252029	671	250317	671	256892	671	257538	671	258698	671	259426	671	262187	671	263604	671	265740	671	269509	671	269068
672	236269	672	235727	672	237478	672	239915	672	240816	672	241165	672	245038	672	245724	672	251435	672	253127	672	253260	672	246749	672	251865	672	253906	672	253937	672	256132	672	258739	672	260175	672	263922	672	262218	672	263163	672	269859	672	271410	672	273568	672	273198
673	239782	673	239464	673	241677	673	241093	673	241984	673	246821	673	245888	673	247539	673	252019	673	254173	673	255517	673	248092	673	255609	673	257076	673	258841	673	262793	673	263286	673	265072	673	262136	673	266900	673	269324	673	274010	673	274606	673	276950	673	276621
674	240540	674	240816	674	243337	674	245448	674	245325	674	246811	674	251794	674	252891	674	253711	674	256727	674	258636	674	249589	674	257364	674	261931	674	261387	674	263707	674	268071	674	267434	674	269263	674	272756	674	273691	674	277371	674	280456	674	280436	674	277320
675	243552	675	244413	675	243747	675	246247	675	249886	675	251835	675	251712	675	256368	675	258687	675	260370	675	262023	675	255322	675	262115	675	262177	675	264251	675	267291	675	269355	675	271009	675	272212	675	272088	675	279274	675	280035	675	282606	675	284386	675	285281
676	244607	676	247385	676	246913	676	247672	676	250091	676	255332	676	255096	676	259365	676	260606	676	262731	676	265565	676	257825	676	264035	676	267486	676	266715	676	271821	676	270598	676	275685	676	273794	676	274103	676	277865	676	283861	676	285466	676	285806	676	288883
677	255722	677	251599	677	253455	677	255363	677	257435	677	260812	677	261910	677	261653	677	263953	677	269314	677	268595	677	262721	677	268842	677	270064	677	271246	677	275243	677	279551	677	280888	677	280919	677	276580	677	284170	677	289562	677	290097	677	292795	677	293402
678	255260	678	254491	678	258646	678	258061	678	257466	678	262588	678	263748	678	264888	678	272468	678	271523	678	272551	678	270804	678	270732	678	274976	678	277135	678	277464	678	283522	678	283532	678	282678	678	283563	678	286680	678	296111	678	296935	678	295081	678	295370
679	262875	679	261458	679	258872	679	262618	679	263399	679	266664	679	268585	679	270937	679	271698	679	273558	679	278112	679	267979	679	274452	679	280477	679	280292	679	283377	679	286958	679	289531	679	290087	679	291117	679	294123	679	297893	679	299830	679	303438	679	301943
680	266664	680	263943	680	267291	680	272448	680	270989	680	271554	680	272047	680	275634	680	277156	680	281053	680	286495	680	277299	680	281361	680	288574	680	289181	680	288914	680	292702	680	297162	680	293330	680	295627	680	305108	680	305633	680	304242	680	306046	680	307232
</Trace>		</Trace>		</Trace>		</Trace>		</Trace>		</Trace>		</Trace>		</Trace>		</Trace>		</Trace>		</Trace>		</Trace>		</Trace>		</Trace>		</Trace>		</Trace>		</Trace>		</Trace>		</Trace>		</Trace>		</Trace>		</Trace>		</Trace>		</Trace>		</Trace>
[truncated: 34 more columns]

## Sheet: Fig.3b
The in situ fluorescence spectra of CP1 irradiated with UV light at -50 ℃ (λex = 365 nm)
CP1		5 s		0.5 min		1 min	2 min	3min	4 min	5 min	6 min	7 min	8 min	10 min
Wavelength (nm)	Intensity	Wavelength (nm)	Intensity	Wavelength (nm)	Intensity	Intensity	Intensity	Intensity	Intensity	Intensity	Intensity	Intensity	Intensity	Intensity
385	13967.4	375	82943	375	96948.4	424859	227580	340533	579247	454870	1.01478e+06	1083171	1.23681e+06	1.26994e+06
386	14269.5	376	74980.4	376	87501.7	365872	199507	295709	503527	398215	886859	948394	1.0819e+06	1.10877e+06
387	14524	377	67879.9	377	76340.7	316630	178494	262239	440438	346132	775184	831838	955796	978058
388	15082.9	378	58671.8	378	68473.9	273013	159190	230834	385402	307324	682585	738382	839274	868158
389	15641.7	379	52628.2	379	61790.5	240294	142348	208499	340843	275264	610970	651126	744132	773120
390	16292.8	380	47583	380	53291.8	206957	129748	186936	306716	250840	535833	585098	661697	696963
391	16977.3	381	40813.2	381	45784.7	183728	118176	172835	276652	230967	473180	521853	604828	635918
392	17680.1	382	35773.9	382	41857.5	164058	111590	163957	254029	216088	430463	483471	559473	592671
393	18343.5	383	30205.6	383	37128.8	148243	106556	157748	242384	208019	399005	451637	525562	569927
394	19102	384	25211.8	384	34810.5	137511	105899	152253	231775	208601	370022	433805	505199	550857
395	19889.1	385	23407.4	385	29784.3	130488	106202	152020	229483	206191	361703	424410	498764	549611
396	20696.5	386	19669.3	386	28801.4	126659	109659	157585	228920	214392	356634	425266	506009	569450
397	21632.4	387	16934.3	387	26906.2	124998	115859	166956	237211	228992	362834	438307	524487	598806
398	22588.4	388	13799.5	388	26615.4	124623	123834	182037	252768	246206	376468	458963	560213	636163
399	23593.3	389	14380.3	389	25703	129839	135453	195223	266387	269468	396851	495201	595356	689279
400	24649.5	390	14029.8	390	27116.7	137227	148233	216006	296595	298996	426914	535421	652097	751083
401	25702.8	391	13779.5	391	29413.2	147076	167220	240519	325418	325036	459141	582437	710868	824342
402	26886.4	392	14059.9	392	30656.9	157362	187395	266294	356085	369275	502759	640021	778405	901151
403	27969.3	393	13929.7	393	32763.6	171940	208182	296904	392472	410053	543907	697907	861321	987502
404	29147.8	394	14380.3	394	37359.7	187711	235819	331391	432969	454692	595080	768810	943711	1.08464e+06
405	30281.8	395	15552.1	395	41285.1	205466	263686	364316	475236	501329	654488	843799	1.03266e+06	1.1918e+06
406	31356.3	396	16513.6	396	45131.7	222967	287257	409126	522348	562974	704246	919048	1.12432e+06	1.29339e+06
407	32443.2	397	17254.9	397	48648.1	242322	314989	443741	575221	611182	771132	998988	1.22335e+06	1.40391e+06
408	33668.2	398	19238.5	398	54277	265370	344734	478560	623553	665416	832512	1.07587e+06	1.32048e+06	1.52719e+06
409	35011.4	399	20150.3	399	57997.9	280816	375586	526901	675222	718720	902541	1.16691e+06	1.42636e+06	1.63072e+06
410	36424.8	400	20831.7	400	62555.2	302335	410293	571705	726363	773023	967951	1.26471e+06	1.54543e+06	1.76636e+06
411	37737.7	401	21954.1	401	68212.1	322753	438850	612469	774071	841471	1.04404e+06	1.35097e+06	1.64765e+06	1.89239e+06
412	38985.5	402	22425.1	402	74003.1	344227	476872	660340	828948	909340	1.10701e+06	1.43906e+06	1.77402e+06	2.0165e+06
413	40179.9	403	24510	403	80079.8	367065	506188	706199	889919	967742	1176558	1.53941e+06	1.8802e+06	2.15041e+06
414	41394.7	404	26364.7	404	83618.6	390278	544562	754275	951330	1.03773e+06	1.25878e+06	1.64232e+06	1.99686e+06	2.28932e+06
415	42841.5	405	27467.7	405	91154.2	414920	579798	807319	1.01458e+06	1.10305e+06	1.33247e+06	1.73599e+06	2.11631e+06	2.4081e+06
416	44365.9	406	29403.2	406	97635.1	442915	622691	858945	1082859	1.17817e+06	1.41721e+06	1.84728e+06	2.24426e+06	2.5597e+06
417	45596.9	407	31018.1	407	103908	473526	661409	920506	1.14056e+06	1.24798e+06	1.49872e+06	1.9538e+06	2.38253e+06	2.70119e+06
418	46859.9	408	33054.6	408	110063	495947	702916	973593	1.2138e+06	1.32997e+06	1586019	2.06441e+06	2.51089e+06	2.85411e+06
419	48156.9	409	33516.1	409	118499	527375	745425	1.02716e+06	1.2716e+06	1.39802e+06	1.67231e+06	2.17134e+06	2.64537e+06	3.00077e+06
420	49462.9	410	36406.2	410	125373	553943	790248	1.08426e+06	1.34978e+06	1.47985e+06	1.75818e+06	2.27524e+06	2.7755e+06	3.14582e+06
421	50676.7	411	38353.5	411	131379	578240	832468	1.13379e+06	1415578	1.56011e+06	1.84222e+06	2.38341e+06	2912016	3301777
422	52148	412	41576.3	412	140705	609652	871998	1.19559e+06	1.48963e+06	1631144	1.9271e+06	2494516	3.04229e+06	3.44015e+06
423	53632.1	413	42480.1	413	145798	633808	916187	1.25475e+06	1556917	1.71371e+06	2029415	2.60077e+06	3.16577e+06	3.58572e+06
424	54968.1	414	43293.6	414	154477	666773	955345	1.31005e+06	1.62835e+06	1.7865e+06	2.10883e+06	2.71524e+06	3.31158e+06	3.72755e+06
425	56236.5	415	46528.1	415	161416	696835	1.00428e+06	1.36263e+06	1.68994e+06	1.86742e+06	2.20185e+06	2.82102e+06	3.42593e+06	3855125
426	57432.3	416	46889.8	416	170872	727191	1.0415e+06	1422781	1.75828e+06	1941043	2290208	2944959	3.55761e+06	3.99917e+06
427	58798.5	417	50768.7	417	175043	751245	1.0843e+06	1.48778e+06	1.81767e+06	2.00911e+06	2.35692e+06	3025751	3.69534e+06	4132967
428	60067.6	418	52417.1	418	184991	773639	1.12e+06	1.5271e+06	1.88745e+06	2.07884e+06	2.44375e+06	3.13521e+06	3.80412e+06	4.26435e+06
429	61621	419	54277	419	190697	803514	1.16016e+06	1584402	1.95183e+06	2.15339e+06	2.52544e+06	3.23181e+06	3915548	4.39436e+06
430	62910.1	420	53905	420	197538	832773	1.20051e+06	1.62954e+06	2.00563e+06	2216871	2.61636e+06	3326864	4032321	4518463
431	63747.7	421	57937.5	421	203803	856614	1.2304e+06	1.67653e+06	2.07579e+06	2.28464e+06	2.68064e+06	3.42375e+06	4.14873e+06	4625102
432	64805.7	422	59838.7	422	212604	875348	1.27217e+06	1.72359e+06	2.11466e+06	2346596	2.75223e+06	3.49989e+06	4245088	4722654
433	65711	423	62142.7	423	221485	902990	1.29958e+06	1.77051e+06	2.17879e+06	2.40388e+06	2.81158e+06	3.57927e+06	4.32837e+06	4837164
434	66514.1	424	62756.5	424	226608	922842	1.33259e+06	1815003	2234386	2.46451e+06	2877474	3.66079e+06	4436266	4.94588e+06
435	67161.1	425	65051.1	425	234621	944206	1.36857e+06	1.84955e+06	2.27632e+06	2522493	2.93648e+06	3.73417e+06	4513876	5.04171e+06
436	67884.1	426	65997.3	426	237938	967587	1.40084e+06	1.89908e+06	2330184	2.58109e+06	2.99591e+06	3.80919e+06	4593755	5.13718e+06
437	68554.9	427	68554.4	427	242138	988904	1.42693e+06	1.9303e+06	2.37135e+06	2.6163e+06	3.06474e+06	3.86054e+06	4668454	5205410
438	69074.8	428	70961.2	428	249497	1.00777e+06	1.45863e+06	1.96627e+06	2416398	2.67102e+06	3.09926e+06	3936309	4741418	5277192
439	69613.9	429	71938.1	429	255281	1.02458e+06	1.48673e+06	2.00554e+06	2.45066e+06	2.71283e+06	3.16578e+06	3.99972e+06	4.82985e+06	5.33491e+06
440	70333.6	430	76068.6	430	260832	1.03915e+06	1.5085e+06	2.02734e+06	2.49683e+06	2.75024e+06	3.20256e+06	4.05153e+06	4.86982e+06	5.40484e+06
441	70936.3	431	76532.1	431	270927	1058562	1.52823e+06	2.06177e+06	2.52343e+06	2.79738e+06	3.24448e+06	4.09301e+06	4935556	5477974
442	71190.4	432	77862.3	432	275264	1.07083e+06	1.54734e+06	2.08303e+06	2.5623e+06	2821799	3.28047e+06	4.13666e+06	5.00814e+06	5554883
443	71523.4	433	80412.4	433	276086	1.08029e+06	1.56211e+06	2111310	2.58773e+06	2853661	3.3237e+06	4.17955e+06	5.03082e+06	5582667
444	71794.4	434	80563.7	434	280796	1.08859e+06	1.57722e+06	2.12744e+06	2.61048e+06	2.88353e+06	3350085	4.2052e+06	5.05996e+06	5609389
445	71791.5	435	82176.7	435	285559	1.10409e+06	1.59277e+06	2.15075e+06	2.62547e+06	2.92125e+06	3.37472e+06	4246097	5091354	5.67265e+06
446	72075.9	436	84879.2	436	287864	1.10865e+06	1.60097e+06	2.15433e+06	2.64251e+06	2.9194e+06	3389908	4.26632e+06	5.12121e+06	5663542
447	72176.3	437	82842.2	437	291220	1.12225e+06	1.61125e+06	2.17625e+06	2.65643e+06	2930565	3.41253e+06	4278810	5.14481e+06	5.68577e+06
448	72303.4	438	86180.3	438	295812	1.12237e+06	1.62036e+06	2.17958e+06	2673580	2.96225e+06	3.42103e+06	4.28803e+06	5159990	5690393
449	72546.8	439	86896.5	439	297316	1.12457e+06	1.6249e+06	2.17994e+06	2.67856e+06	2.94897e+06	3.44388e+06	4.30057e+06	5161330	5716909
450	72600.8	440	88682.1	440	298326	1.13085e+06	1.62546e+06	2.19042e+06	2.67971e+06	2.95405e+06	3433893	4298541	5.17e+06	5725716
451	72614.7	441	87209.2	441	303582	1130892	1.6338e+06	2.19387e+06	2.68244e+06	2.96006e+06	3.43478e+06	4.29885e+06	5.17664e+06	5.71521e+06
452	72692.8	442	90457.9	442	303530	1.1362e+06	1639258	2.1923e+06	2678337	2.95791e+06	3439872	4288448	5171137	5701617
453	72807.4	443	91295.5	443	305303	1.12843e+06	1.63071e+06	2.18624e+06	2.68161e+06	2.95517e+06	3.43336e+06	4277506	5147868	5684406
454	73241.6	444	91729.4	444	304530	1.13013e+06	1635159	2.18455e+06	2661711	2.95417e+06	3.4205e+06	4.2625e+06	5153157	5670539
455	73253.4	445	92668.1	445	307675	1.11978e+06	1.61994e+06	2.17989e+06	2.64403e+06	2.94928e+06	3402337	4.25613e+06	5.11279e+06	5.64249e+06
456	73229.2	446	91931.3	446	303943	1.11736e+06	1.6169e+06	2.16168e+06	2.64186e+06	2.93046e+06	3.38463e+06	4232880	5101925	5.61544e+06
457	73091.2	447	92052.4	447	306726	1.11494e+06	1.61119e+06	2.15467e+06	2631911	2.91464e+06	3373304	4.20106e+06	5.0733e+06	5.571e+06
458	73061.5	448	91628.5	448	305695	1.11081e+06	1.59547e+06	2.14092e+06	2.60987e+06	2891231	3358812	4.17156e+06	5.02371e+06	5.52327e+06
459	72781.9	449	93586.6	449	303767	1.1026e+06	1588574	2.11597e+06	2.59365e+06	2865920	3.32645e+06	4.14517e+06	5008522	5.48453e+06
460	72589	450	92738.7	450	303231	1.09173e+06	1.56849e+06	2.10705e+06	2576043	2845523	3303544	4.11296e+06	4.95422e+06	5451928
461	72242.4	451	93970.1	451	301108	1.08015e+06	1.56649e+06	2.08397e+06	2.53739e+06	2.80822e+06	3272285	4066323	4.91373e+06	5.38043e+06
462	71743.7	452	91305.6	452	298295	1.06618e+06	1.54135e+06	2063946	2.51902e+06	2777621	3.23564e+06	4.0194e+06	4841480	5.32671e+06
463	71189.2	453	91497.3	453	295421	1.05629e+06	1.52797e+06	2.0402e+06	2492604	2.74422e+06	3.19608e+06	3.96466e+06	4786473	5253912
464	70471.9	454	90851.4	454	292754	1042589	1.49922e+06	1.99826e+06	2.46413e+06	2.71811e+06	3.1492e+06	3904238	4741000	5.18742e+06
465	69777.7	455	91315.7	455	291920	1.02851e+06	1.48542e+06	1979084	2.41277e+06	2.68389e+06	3.11536e+06	3.86389e+06	4.65577e+06	5120647
466	69378.4	456	91689.1	456	288687	1.00943e+06	1.46052e+06	1.95323e+06	2.38957e+06	2.64219e+06	3.07475e+06	3818023	4604922	5.05198e+06
467	68726.3	457	90185.4	457	285271	995486	1.45037e+06	1.92699e+06	2372019	2.5959e+06	3031071	3771634	4537697	4987225
468	68480.2	458	88883.9	458	281927	986409	1.41804e+06	1.90616e+06	2.33248e+06	2573197	2.99451e+06	3.72453e+06	4.47624e+06	4936015
469	67923.7	459	89267.2	459	279006	975213	1394092	1.86838e+06	2.30283e+06	2.53728e+06	2.94307e+06	3.65412e+06	4414675	4868715
470	67256.9	460	89892.8	460	278173	963435	1.38852e+06	1.85452e+06	2.26833e+06	2.50371e+06	2.9219e+06	3.62427e+06	4.38832e+06	4.82544e+06
471	66699.7	461	87885.1	461	277001	960242	1.37451e+06	1.83304e+06	2.24637e+06	2483665	2.88305e+06	3.5809e+06	4.3238e+06	4755904
472	66269.9	462	88308.8	462	272736	943294	1.36499e+06	1.81356e+06	2.22295e+06	2.44964e+06	2.85378e+06	3.53564e+06	4288279	4.69962e+06
473	65794.6	463	87663.1	463	272900	936955	1342528	1.78776e+06	2202328	2.42111e+06	2.83138e+06	3.49897e+06	4244232	4654524
474	65125.2	464	88127.2	464	269725	924377	1.32461e+06	1.76342e+06	2158167	2.38651e+06	2.78096e+06	3.44865e+06	4.17517e+06	4.57683e+06
475	64608	465	84869.1	465	266284	908529	1309701	1.73969e+06	2129445	2349315	2.73698e+06	3.40835e+06	4.08472e+06	4509982
476	63857.3	466	85333.1	466	262978	896140	1.28307e+06	1.69612e+06	2.10209e+06	2.30372e+06	2.70016e+06	3.33709e+06	4.03584e+06	4.44773e+06
477	63428.4	467	85544.9	467	260853	877760	1260486	1.68038e+06	2055603	2.26679e+06	2.63887e+06	3268471	3.97131e+06	4.3631e+06
478	63157.4	468	85726.4	468	256861	863981	1.23303e+06	1.64093e+06	2.01874e+06	2.2155e+06	2.59242e+06	3208377	3884148	4271863
479	62651.1	469	82811.9	469	248502	840655	1.20476e+06	1.614e+06	1.9708e+06	2.16933e+06	2534082	3.14292e+06	3808447	4189851
480	62143.7	470	81208.9	470	248584	823941	1.18384e+06	1.57722e+06	1.92283e+06	2.12613e+06	2.49869e+06	3.07235e+06	3728261	4.10171e+06
481	61510.4	471	81229	471	242814	809248	1.15085e+06	1.54148e+06	1.88542e+06	2.0721e+06	2434955	3012078	3.65257e+06	4.01036e+06
482	60966.2	472	80352	472	236853	786926	1.12615e+06	1.50898e+06	1.84543e+06	2.0288e+06	2.3791e+06	2.94394e+06	3.57757e+06	3.92699e+06
483	60455.1	473	77479.4	473	235071	772180	1.0992e+06	1.47281e+06	1.80936e+06	1.98707e+06	2.33083e+06	2.87931e+06	3493107	3838274
484	59850.3	474	77096.4	474	226966	756011	1.08036e+06	1.44153e+06	1773782	1.95149e+06	2.28121e+06	2.80741e+06	3417230	3.75131e+06
485	59518.8	475	76320.5	475	225698	742980	1.05995e+06	1.4055e+06	1.72536e+06	1.88604e+06	2.23387e+06	2.75485e+06	3354056	3.67203e+06
486	58967.3	476	75645.4	476	221239	720396	1.03868e+06	1.37258e+06	1.68657e+06	1.86479e+06	2.18071e+06	2.69466e+06	3265837	3.5952e+06
487	58514.8	477	73872.2	477	215199	707959	1.0166e+06	1.34273e+06	1.6419e+06	1.81816e+06	2.13131e+06	2.62546e+06	3.18203e+06	3505665
488	57844.9	478	72844.7	478	211348	691207	984699	1.3107e+06	1.61074e+06	1770451	2074843	2.56203e+06	3.11124e+06	3.41671e+06
489	57409	479	70810.1	479	204558	673264	957744	1.27666e+06	1.5778e+06	1.72607e+06	2.0147e+06	2.50162e+06	3.04491e+06	3.34626e+06
490	56749.1	480	71354	480	201496	656549	934232	1.24327e+06	1.52423e+06	1.67762e+06	1.97677e+06	2437226	2955355	3.27384e+06
491	56255.4	481	68745.8	481	197722	640800	912242	1.21669e+06	1.49598e+06	1.63077e+06	1.91909e+06	2.37823e+06	2.88349e+06	3.21603e+06
492	55557.1	482	67618.1	482	195754	628663	891734	1.18427e+06	1.4463e+06	1.59649e+06	1.88059e+06	2.30857e+06	2.81157e+06	3111486
493	54716.8	483	67155	483	190890	611650	869597	1.15657e+06	1.42246e+06	1552069	1.83418e+06	2.25862e+06	2.74553e+06	3050100
494	53888.6	484	65202.1	484	183901	600154	855034	1.13211e+06	1.39485e+06	1.52195e+06	1.79592e+06	2.2068e+06	2.68363e+06	2.96843e+06
495	53031.8	485	64910.2	485	183514	588905	838524	1.10638e+06	1.36186e+06	1.49289e+06	1.76432e+06	2.16205e+06	2634878	2.91438e+06
496	52207.6	486	65141.7	486	183330	580932	819544	1.08752e+06	1.33474e+06	1467359	1.73189e+06	2.12995e+06	2603432	2.86489e+06
497	51635.6	487	63662.2	487	178320	571038	807915	1.0683e+06	1.31754e+06	1.45128e+06	1.69506e+06	2.09338e+06	2.54108e+06	2.80327e+06
498	50920	488	62716.3	488	176244	560393	796191	1.04176e+06	1.27822e+06	1.41735e+06	1.66835e+06	2.04829e+06	2.48868e+06	2.74567e+06
499	50224.5	489	62082.3	489	171940	538988	772267	1.02085e+06	1.25719e+06	1.37775e+06	1622672	2003051	2.43392e+06	2.6837e+06
500	49578.5	490	61931.4	490	167739	529041	755418	1.00167e+06	1.22481e+06	1.34922e+06	1.58521e+06	1.9502e+06	2.37485e+06	2.62194e+06
501	49075.5	491	60633.4	491	166641	520810	737111	970287	1.19867e+06	1.31911e+06	1.55039e+06	1.91211e+06	2319951	2.55359e+06
502	48248.7	492	58883	492	161223	509155	720192	953101	1.17539e+06	1.2822e+06	1.51569e+06	1.86562e+06	2.26458e+06	2.49431e+06
503	47453.5	493	59225	493	158469	496347	700502	935363	1142174	1.24712e+06	1.47269e+06	1.80607e+06	2.21046e+06	2.44414e+06
504	46501.8	494	57665.9	494	156417	484794	683688	904281	1.11517e+06	1.21579e+06	1.42979e+06	1.76635e+06	2154656	2361566
505	45653.9	495	57324	495	151644	471954	659123	878557	1.08049e+06	1.19161e+06	1.39883e+06	1.72138e+06	2.09834e+06	2.30574e+06
506	44859.7	496	55634.5	496	147695	458324	647295	853694	1.05132e+06	1.15513e+06	1357510	1.67754e+06	2.04351e+06	2.24863e+06
507	43955.3	497	53593.4	497	145301	448478	630112	834555	1.02489e+06	1.13278e+06	1.33221e+06	1.63273e+06	1.98924e+06	2.17766e+06
508	43091.4	498	54106.1	498	141517	436082	617669	817069	999375	1.09588e+06	1.2956e+06	1.59234e+06	1.93916e+06	2.12228e+06
509	42279.1	499	51713.5	499	139681	424765	601535	791958	969747	1.06887e+06	1.25897e+06	1.54851e+06	1.88992e+06	2.06743e+06
510	41587.8	500	51231	500	137501	413242	584229	766964	950461	1.02986e+06	1.22482e+06	1.50761e+06	1.83341e+06	2.01742e+06
511	41081.1	501	50507.3	501	132595	406970	563936	744973	913480	1.00977e+06	1.19884e+06	1.4593e+06	1.78661e+06	1.96141e+06
512	40550.2	502	48537.6	502	129323	391630	549368	723460	895615	977584	1.16283e+06	1430843	1732314	1.90507e+06
513	40034.8	503	48557.7	503	125778	385527	537247	704622	868845	949691	1.13181e+06	1.3889e+06	1.68666e+06	1.85606e+06
514	39670.2	504	46156.4	504	123469	374060	515796	687083	845823	930258	1101330	1.34486e+06	1.64216e+06	1.80466e+06
515	39135.7	505	46487.9	505	118135	360604	504989	666047	818610	897737	1.06566e+06	1.30611e+06	1.58721e+06	1.74956e+06
516	38491.5	506	45784.7	506	115676	349569	490138	644009	795520	868790	1036431	1.26733e+06	1.54839e+06	1.68504e+06
517	37632.9	507	44388.4	507	112591	340409	477239	624373	770247	839611	996690	1.22558e+06	1.49384e+06	1.64104e+06
518	36958.1	508	42781.4	508	110882	326213	460031	607197	748130	806560	966332	1.18406e+06	1.45148e+06	1.58802e+06
519	36264.6	509	42851.7	509	109416	320285	441881	582893	716775	791103	938438	1.15299e+06	1.40057e+06	1538379
520	35524.3	510	41385.5	510	105302	308098	429941	567185	699033	761556	912220	1.11181e+06	1.35602e+06	1.48883e+06
521	34653.4	511	40853.3	511	104939	298367	413628	548945	677832	734668	886050	1.07927e+06	1.31216e+06	1.43838e+06
522	33947.4	512	39236.9	512	100120	290190	405824	528282	658973	710203	858041	1.04349e+06	1.27589e+06	1.38958e+06
523	33147.6	513	39307.2	513	96605.1	284087	390610	513007	633499	686611	826156	1.00945e+06	1.22988e+06	1.34259e+06
524	32545	514	39046.1	514	91275.3	271914	376136	500152	615053	669200	801737	975500	1.19481e+06	1.3052e+06
525	31956.9	515	36727.4	515	90215.7	266099	365354	480858	588269	643369	775238	941415	1.14988e+06	1.25979e+06
526	31485.6	516	35904.4	516	87784.2	257846	348565	460565	569704	622638	746761	912363	1.10963e+06	1.21387e+06
527	31007.8	517	36376.1	517	85212	249343	340057	450110	554620	602809	721632	877487	1.07162e+06	1.1747e+06
528	30424.4	518	34278.7	518	84687.6	240786	327329	433742	533375	581059	695634	849317	1.03977e+06	1.13406e+06
529	29937.1	519	33716.8	519	80805.6	231346	320171	413044	515354	563767	674484	826493	998756	1.09791e+06
530	29368.3	520	33596.4	520	80069.7	226516	308222	400348	497555	541299	651947	793062	972424	1.06171e+06
531	28742.8	521	31619.9	521	75857	218438	296904	388167	483975	520146	635310	767029	935187	1.02057e+06
532	28282.2	522	31930.9	522	73942.7	211491	286125	379636	465331	499679	618924	744294	905442	991068
533	27640.3	523	30767.3	523	71061.9	206845	278060	367169	454410	486830	594411	722331	878033	956941
534	27171.7	524	29724.1	524	70356.9	198517	264590	350646	431873	472101	571515	695066	846912	929578
535	26614.7	525	30055.1	525	68745.8	194846	258338	338547	421041	453834	551301	675008	821020	896654
536	26176	526	27868.8	526	66520.8	187364	250491	326554	405658	435413	533174	651072	786753	864646
537	25633.2	527	29373.1	527	64437.2	180693	238676	318457	390777	420665	516407	629004	760790	833207
538	25232.3	528	26886.1	528	61287.4	172988	232164	305303	377839	404596	500614	600430	729084	800686
539	24768	529	27327.3	529	60281.3	169976	226404	296503	367667	391661	488762	585660	702197	767320
540	24445.1	530	26565.3	530	58883	164313	213993	281917	354365	375887	468788	561683	680765	749671
541	23913.3	531	25302	531	57203.3	158977	209346	272684	342520	362491	452244	541658	659358	722847
542	23465.8	532	24840.8	532	54578.7	151339	201894	262937	328776	351392	434097	527343	632221	691475
543	23149.8	533	23968.7	533	54025.7	148771	193174	252973	316021	336168	421333	507818	617658	667992
544	22726.6	534	23076.6	534	51442.1	145767	184960	243993	308129	325604	406533	490085	588990	647401
545	22345.4	535	23257	535	50014.9	141517	177007	233741	296235	316331	394344	474806	570382	622691
546	21834.1	536	22876.1	536	49542.5	135950	171441	229749	286320	302664	379283	454954	554736	603818
547	21421.1	537	22044.3	537	46297	132605	167698	218050	276138	289305	367760	443302	533206	586031
548	21153.1	538	21713.6	538	45664.1	129140	158743	208478	264682	282164	353972	425224	521136	559906
549	20888.4	539	21172.4	539	44197.5	122528	154375	203007	258154	270044	344331	413107	498974	544140
550	20684.1	540	20410.8	540	43685.3	121374	149857	197722	247272	260340	331318	398339	483125	521747
551	20425.7	541	20050.1	541	41807.3	116749	145260	189525	239884	249005	323125	381069	468055	507229
552	20283.4	542	19338.7	542	40522	113269	138109	181823	231090	240509	309820	370520	452934	486505
553	20132.2	543	18507.1	543	38965.8	109063	134146	178646	221802	236740	304757	357464	435068	474260
554	19951.7	544	18507.1	544	38524.1	104110	130012	167688	213411	226035	290530	346225	422929	453269
555	19761.3	545	18697.5	545	36627	102807	125464	164150	208049	218408	283583	340719	407762	442769
556	19584.8	546	17675.6	546	36024.8	97261.5	120868	159942	203884	210367	276498	328280	394334	424003
557	19411.5	547	16924.3	547	35021.3	98190.5	116516	151482	194734	202833	265052	315423	379096	411502
558	19185.5	548	16433.5	548	33455.9	94222.5	111641	146853	188455	195325	254799	306695	368196	390163
559	18834.8	549	16724	549	32773.7	90629.4	107951	143170	179827	187629	245970	293382	358303	380498
560	18494.1	550	16103	550	32081.4	88359.2	103595	136102	172560	182149	237641	285538	345759	367107
561	18179.5	551	15942.7	551	30977.9	85615.4	99018.6	131146	172896	174952	230148	273753	332156	354749
562	17865.6	552	15872.6	552	29543.6	82378.4	95171.4	127266	164069	166783	224808	265935	321369	339095
563	17533.7	553	15341.8	553	29413.2	80170.5	91699.2	122882	158154	160461	215414	256799	308490	329479
564	17223.8	554	14841	554	28139.6	78608.2	88439.9	117953	149705	153431	209244	246186	296884	318519
565	16887.8	555	14430.4	555	27267.1	75282.7	85292.7	113127	148974	147543	202343	238184	289397	308356
566	16746.8	556	13409	556	26254.4	73428.9	81632.3	109629	143576	143454	197049	230128	277670	295957
567	16508.2	557	13008.5	557	26053.9	72320.9	81027.4	104939	139884	140797	190707	223673	271585	286217
568	16379.5	558	13929.7	558	25382.2	70820.2	76683.3	103665	135028	137065	187344	218490	262239	280035
569	16343.6	559	13729.4	559	24459.9	69400.3	75887.2	100140	132393	128289	183065	212788	258667	273599
570	16192.8	560	13609.3	560	23768.2	66420.1	73549.8	97332.1	127479	127256	178942	208294	250645	263861
571	16132.3	561	13148.6	561	22705.8	68312.8	71303.6	95555.1	126821	123398	175002	205814	245386	262239
572	16051.7	562	13088.6	562	22966.4	65675.2	70185.7	91880.8	121647	124795	173649	199966	241933	258420
573	15963.3	563	12477.8	563	22174.6	65695.3	68614.9	92365.3	120736	118570	171228	196702	235696	252235
574	15823.6	564	12507.8	564	22806	64245.9	65383.3	89065.5	118702	115292	166417	193531	232430	249333
575	15685.3	565	12517.8	565	21934	63138.9	64789.4	85655.8	116506	113633	162452	190473	228931	239915
576	15447.1	566	12087.3	566	21573.3	61659.7	62957.8	85817.2	114270	110448	160430	185317	223530	234273
577	15275.7	567	12628	567	19990	60502.7	60915.2	83164.9	111418	107839	155909	179583	213094	227723
578	15080.8	568	12017.2	568	20591.2	59607.3	58108.5	79485.1	107172	105656	153543	177801	210367	221495
579	14880.1	569	11977.2	569	18958	57263.6	57263.6	77146.8	107213	100857	149340	173364	205997	216160
580	14805.4	570	11236.3	570	19258.5	57585.5	56097.1	75413.6	102392	99311.5	143515	166753	197701	211031
581	14558	571	11676.8	571	18958	56388.7	54488.2	73378.6	97726	95706.5	143758	163083	198385	207202
582	14484.8	572	11666.8	572	19298.6	54558.6	52175.9	70860.5	96383	90256.1	139671	158997	190320	200894
583	14395.6	573	11476.6	573	17956.1	54930.6	49050.1	69944	93172.7	89196.6	136437	155655	188730	195794
584	14274.5	574	11927.1	574	18156.5	53342	49070.2	66752.3	91901	87501.7	131876	155543	185989	191838
585	14194.9	575	11096.2	575	17615.5	52427.2	47522.7	64447.2	90760.6	84354.8	132190	151898	178198	188271
586	14133.2	576	10605.6	576	17595.5	52286.5	48648.1	65564.5	88833.4	82781.7	129171	147401	179634	184165
587	14018	577	10885.9	577	17284.9	52949.9	45513.4	62756.5	87340.3	81309.7	128188	145585	175328	179471
588	13924.3	578	10075.1	578	16874.2	51080.2	45232.1	61971.6	83800.1	77247.6	126325	144124	170475	177231
589	13994.5	579	10415.4	579	15942.7	50688.2	41947.9	58671.8	84465.7	77338.3	124674	144266	167912	175684
590	13903	580	10065.1	580	16353.4	49803.8	41646.6	58018	82116.2	77146.8	123358	138920	164363	170922
591	13783.8	581	10245.2	581	16052.9	49291.3	41265	58088.4	81944.8	76572.4	121657	136426	163743	168064
592	13661.8	582	9874.87	582	15512	49060.2	41034.1	57022.3	81440.7	72683.5	120716	133720	160867	161721
593	13615.1	583	10235.2	583	15461.9	48015.1	41265	56258	81269.3	71484.9	117649	131704	157443	162615
594	13498.1	584	9994.99	584	14760.9	48839.1	39698.7	56227.8	81077.8	72512.3	116698	131967	154162	159566
595	13333.7	585	9874.87	585	14680.8	47663.4	38714.8	54196.6	77036	68685.3	115656	127418	152862	158774
596	13143.4	586	10515.5	586	14710.8	48075.4	38714.8	51271.2	77056.1	67336.2	115727	126092	151532	155442
597	13061	587	9624.63	587	14300.2	46779.2	37801.4	52276.4	74819.2	67054.3	115424	125606	150121	155371
598	12950.5	588	9894.89	588	15101.4	47291.7	36476.4	52095.5	74446.4	65785.9	112956	128441	148720	153421
599	12800.2	589	10355.4	589	14750.9	47583	36265.7	50718.4	75252.4	65665.1	112116	124350	149055	150994
600	12758.1	590	10435.4	590	13979.8	47161	34238.5	49844	73388.6	63209.3	113158	123915	148599	149654
601	12714.7	591	9244.27	591	14310.2	46950	34318.8	49522.4	73348.3	62977.9	111499	123176	145331	146691
602	12649.1	592	9424.44	592	13268.8	46628.5	34288.7	47633.3	73408.8	60221	109649	123803	145554	149025
603	12589	593	10165.2	593	13929.7	47673.5	33746.9	47171.1	72310.8	61086.2	109831	123449	142622	146224
604	12377.9	594	9604.61	594	13148.6	46568.3	32813.8	47482.6	72119.4	59697.8	110508	120989	142014	141882
605	12159.2	595	9774.77	595	13068.5	46497.9	32663.3	47020.4	69289.5	59697.8	110508	122902	143211	138708
606	12093.4	596	9874.87	596	13088.6	45392.9	32823.8	46518	68554.4	58168.8	106626	121303	140340	143900
607	12010.2	597	9344.36	597	12527.8	45875.1	31850.7	45644	68826.3	56951.9	111064	120412	141446	141486
608	11861.4	598	9934.93	598	12818.2	45734.4	31198.6	45262.3	68745.8	57233.5	108901	121930	139032	139580
609	11749.2	599	9394.41	599	13519.1	45834.9	31038.1	43996.6	67346.3	58158.8	110347	119663	142166	139559
610	11622	600	9414.43	600	12728.1	45222.1	29664	44378.3	69470.8	55322.8	110620	118216	138697	138109
611	11633.7	601	9944.94	601	13158.7	45262.3	29794.3	43604.9	67094.6	54679.2	108335	119086	139630	139113
612	11582.8	602	9714.72	602	12247.5	44338.2	29052.2	44087	69450.6	53311.9	106485	117690	136568	137765
613	11603.5	603	9164.2	603	12748.1	45694.2	28982	43735.5	67245.6	55735	106970	118854	135879	137694
614	11674.9	604	9684.69	604	12147.4	44991.1	29102.3	42741.2	66983.8	53472.7	106839	118550	140452	140462
615	11668.7	605	9694.7	605	12678	44458.7	28430.4	43303.6	67990.6	53844.7	108699	118246	136366	137836
616	11597.5	606	9174.21	606	12597.9	45061.4	27006.4	41777.1	68071.2	52829.3	108648	116091	134987	136974
617	11634.5	607	9954.95	607	12668	44870.5	27618.1	41706.8	66218.8	52849.4	107051	116779	135352	138343
618	11598.5	608	9684.69	608	12217.5	45392.9	28380.2	42259.2	66792.6	51793.9	107829	115292	135413	138211
619	11541.1	609	9234.26	609	12377.7	45724.4	27618.1	41606.4	65353.1	52477.5	109022	115666	135403	138211
620	11494.2	610	8933.99	610	12107.3	44750	27186.9	42239.1	65785.9	51301.4	106889	116951	135575	136467
621	11360.9	611	9114.15	611	12157.4	45684.2	26775.8	42058.3	65826.2	51321.5	105970	116810	132311	138211
622	11252.3	612	9244.27	612	12187.4	45804.7	27898.9	42008.1	64648.5	51582.8	105929	116810	135271	135068
623	11138.6	613	9934.93	613	12527.8	43615	27979.1	40351.3	66963.7	51613	106980	116101	133132	135139
624	11108.9	614	9504.52	614	12077.3	45001.1	27036.5	42269.2	65957	51140.5	106121	116051	135190	137602
625	11119.2	615	9534.54	615	12297.6	44388.4	27477.7	40783.1	67225.5	50758.6	106455	114463	134622	137379
626	11210.2	616	9484.5	616	11877.1	45121.6	27116.7	41285.1	66188.6	49612.9	105889	115848	136781	136163
627	11284	617	9514.52	617	11726.9	45382.8	27628.1	41104.4	67658.4	51281.3	107759	116496	135818	137460
628	11270.4	618	9554.56	618	12117.3	45242.2	27036.5	41194.7	67668.4	51602.9	107971	116668	133953	137055
629	11284.3	619	9984.98	619	11016.1	45423	27217	40381.4	67114.7	50035	109720	119258	137602	137389
630	11289	620	9794.8	620	12057.3	46076	25582.7	42018.2	66520.8	49964.6	109598	119066	135818	138850
631	11340.7	621	9114.15	621	12447.7	46779.2	25612.8	41144.5	67668.4	50497.3	109871	118408	137917	136883
632	11333	622	9474.49	622	12147.4	45774.6	26194.3	41626.5	68030.9	50929.5	110882	120695	136710	140644
633	11272.9	623	8913.97	623	12097.3	48276.3	26134.1	41465.8	68856.5	50798.8	111611	119268	137349	140857
634	11257	624	9914.91	624	12107.3	46698.9	26805.9	43373.9	67638.2	50889.3	111348	120129	136345	139529
635	11268.9	625	9714.72	625	12227.5	47834.2	27527.9	41937.8	68997.5	53693.9	113310	118874	140959	139620
636	11343.9	626	9824.83	626	11776.9	48346.7	27658.2	44157.3	69913.8	52698.6	112733	122345	140462	141699
637	11467.5	627	9584.59	627	12367.6	48175.9	27728.4	43735.5	70638.9	52356.8	115494	120736	141192	140452
638	11684.4	628	9914.91	628	12177.4	49190.8	28089.4	43916.3	70336.8	54246.9	113603	121849	142957	142156
639	11947.1	629	9714.72	629	13248.8	50989.8	28921.8	44770.1	72472	54870.3	113208	125231	141720	143616
640	12113.9	630	10155.2	630	11446.5	52246.2	29904.7	46367.3	77086.4	55523.9	115808	123499	146153	145311
641	12137.5	631	9714.72	631	12507.8	54236.8	29523.5	47633.3	77378.6	56278.1	118358	126061	146315	146366
642	12141.6	632	10315.3	632	12077.3	55192	30546.6	49663.1	80845.9	59154.6	121546	126689	148873	146031
643	12228.6	633	10665.7	633	12417.7	56901.6	31138.4	52055.3	84193.4	62132.6	121029	130245	150213	150172
644	12201.6	634	10105.1	634	13038.5	60703.9	33074.6	55835.6	86170.2	66561	122852	132463	151766	152954
645	12256.8	635	11056.1	635	14019.8	62877.3	33997.7	57957.6	87864.9	65141.7	127996	133811	156356	153208
		636	10475.5	636	13689.4	67738.9	34108.1	60482.5	93808.6	70477.8	129444	139803	161121	155462
		637	11847	637	13939.7	70296.5	36998.4	62988	97594.7	74033.4	134612	141740	164323	160349
		638	11847	638	13979.8	73015.9	38263.1	67084.5	101140	75061	139296	144600	167302	167708
		639	11947.1	639	14460.5	76078.7	39186.7	68161.8	104716	80210.8	142399	150385	174046	171665
		640	12207.4	640	14200.1	77721.2	41134.5	70890.7	108254	82096.1	148264	155300	179807	175633
		641	11646.8	641	14470.5	80503.2	41295.2	72774.2	112460	84163.2	150822	158327	184940	178585
		642	12808.2	642	15171.5	84223.7	42962.2	76673.2	119238	88702.2	157870	168227	191961	189779
		643	12968.4	643	15532.1	86603.9	45895.2	81108	122345	93838.9	164262	171828	200150	193459
		644	13889.6	644	15752.4	92940.6	48105.5	83316.1	126456	97786.6	168908	182485	208376	202507
		645	13258.8	645	16223.2	95969	48869.2	89348	134257	101231	178677	185775	214218	207314
														217876
														222374
														231765
														236853
														246206
														255435
														265421
														272232
														278040
														287843
														294690
														304757
														308541
														319201
														324282
														328890
														333541
														341733
														344734
														349870
														356178
														363456
														371973
														384145
														394937
		</Trace>

## Sheet: Fig.3c
The in situ fluorescence spectra of CP1-1 irradiated with UV light at 25 ℃ (λex = 365 nm)
CP1-1		40 s	80 s	120 s (2 min)	160 s	200 s	4 min	280 s	320 s	6 min	7 min	8 min	9 min	10 min	11 min	12 min	13 min	15 min	17 min	20 min	23 min	26 min	29 min	31 min	35 min
Wavelength (nm)	Intensity	Wavelength (nm)	Intensity	Wavelength (nm)	Intensity	Wavelength (nm)	Intensity	Wavelength (nm)	Intensity	Wavelength (nm)	Intensity	Wavelength (nm)	Intensity	Wavelength (nm)	Intensity	Wavelength (nm)	Intensity	Wavelength (nm)	Intensity	Wavelength (nm)	Intensity	Wavelength (nm)	Intensity	Wavelength (nm)	Intensity
385	88964.6	95383.5	92940.6	86029	80120.1	73721.1	68806.2	65494	62042.1	60301.4	58007.9	55503.8	52527.7	53321.9	50004.8	49070.2	46980.2	47753.8	46236.7	44368.3	44649.5	45001.1	43112.8	43384	39883.7
386	93334.2	97483.6	92052.4	86543.4	77398.8	71666.2	66269.1	64527.7	58500.8	56740.7	54598.8	51452.1	49653.1	47984.9	44840.4	43946.4	43645.1	42771.3	41917.7	40431.6	38785.1	38644.6	38975.9	37299.5	33799.2
387	96928.2	98947.9	96009.4	87481.5	79565.7	73076.4	66259	61357.9	57092.7	54799.9	52226.1	49331.5	46628.5	45392.9	43293.6	41244.9	40160.5	37731.1	37189.1	36205.5	35984.7	36125.2	34760.3	33957.6	30457.3
388	101857	105393	101564	92355.2	82932.9	75040.9	67004	63289.9	58269.4	54287.1	50065.1	47693.6	45694.2	44408.5	41214.8	39357.3	38022.2	36456.4	33897.4	33205.1	32542.9	32061.3	30877.6	30025	26524.7
389	109972	111995	108678	97079.7	85534.8	77701.1	70145.4	63571.6	57686.1	54628.9	51190.8	48346.7	44790.2	42681	39558.1	38684.7	35513	34168.3	32231.9	32693.4	31419.3	31720.3	29964.8	28430.4	24930.1
390	117275	119268	116627	102443	91123.9	80765.3	72179.9	65685.3	59144.6	56046.8	51120.4	47703.6	44729.9	42992.3	38965.8	38112.5	35101.5	32352.3	32843.9	31489.5	29854.5	29503.5	28340.1	27487.7	23987.4
391	126142	129029	121536	107718	94091.3	86714.9	76582.5	69601.7	62233.2	58148.7	52980.1	48587.8	45985.6	44388.4	38945.7	38042.3	35402.6	33807.1	30957.9	30275.8	28951.9	28781.4	27527.9	27036.5	23536.2
392	137014	137967	131166	115950	101049	91658.8	80462.8	72119.4	64155.4	59687.8	55252.4	50386.7	46769.2	44619.4	40833.3	38584.3	35302.2	33576.3	31419.3	29423.2	28630.9	28019.2	27407.5	26144.1	22643.8
393	148649	149735	140797	125940	109063	97958.2	86200.5	76592.6	69027.7	63098.7	56861.4	51984.9	48376.8	45885.1	40491.9	39066.2	35232	32853.9	31178.6	30456.3	28651	27497.8	25632.8	25472.4	21972.1
394	161873	163306	151410	135747	115494	102594	89337.9	81602	72703.6	66691.9	59426.2	53583.3	49783.7	47251.5	42289.3	38905.6	36366	34429.2	30747.2	29463.4	28199.7	27407.5	26033.9	25713	22212.7
395	173537	170261	162493	143586	123408	109902	96160.9	85504.5	74537.1	69541.2	63340.2	56217.7	52990.2	50246	44629.4	40431.6	38182.8	34529.5	31860.7	29844.5	28239.8	27237.1	27116.7	25181.7	21681.4
396	187201	185082	172652	155706	133669	114736	102564	90427.6	79102	72028.8	64034.6	58963.5	53412.4	51120.4	44930.8	41295.2	38263.1	34479.4	32362.3	29272.8	27708.4	26074	26003.8	25211.8	21711.4
397	199680	198517	190564	165238	142186	123510	107486	96443.6	85807.1	78900.4	68504.1	62354	57313.9	51914.5	46980.2	43353.8	37771.2	35432.7	32573	30295.8	28630.9	27197	26254.4	25542.6	22042.3
398	216599	214974	199578	174443	151126	132626	114968	100453	90599.2	80714.9	72371.2	64688.8	60221	54679.2	47201.2	44950.9	39989.8	37219.2	33335.5	31800.5	28891.7	27497.8	25823.3	24720.5	21220.2
399	231693	226537	213329	186274	161213	140371	119704	107930	95312.8	85333.1	75443.9	69390.2	61790.5	56961.9	50276.2	46819.4	41004	36847.8	33516.1	30877.6	28921.8	27287.2	26104	24810.8	21310.4
400	247713	246124	223929	198670	169600	147198	128036	111904	98988.3	89348	80190.7	70437.5	63440.8	58360	50989.8	47060.6	41325.3	37580.5	34198.4	30988	28821.5	26956.3	25913.5	25101.5	21601.2
401	263440	258523	241493	211062	179542	154223	135180	117538	103575	93798.5	83144.7	72683.5	66913.4	60140.5	53623.5	48045.2	41626.5	39086.3	34589.8	31840.6	29754.2	27397.5	25342.1	25161.6	21661.3
402	281937	275130	254953	220268	187099	162646	142348	125454	109801	98039	86392.1	76018.2	69068	63008.1	55845.7	50698.3	44498.9	38243	36426.3	32432.5	29443.3	27808.6	26104	24139.1	20638.8
403	298790	289820	269746	233229	199609	172988	147178	128056	114635	102696	89630.5	80977	72733.9	65020.9	58209.1	51542.6	44599.3	40150.5	36667.1	32843.9	30346	27798.6	26886.1	24760.6	21260.3
404	317714	307118	283974	246083	213166	181874	155442	138231	118418	109760	93172.7	83376.6	74204.6	69511	58299.6	52447.3	47080.7	41596.4	36707.3	33596.4	29092.3	27497.8	27186.9	25512.5	22012.2
405	336881	325594	301747	259221	222446	192185	165075	142825	124846	112116	98039	87875	78537.6	72129.5	61357.9	53291.8	47894.5	42922	36727.4	33476	30737.2	27156.8	27016.5	25181.7	21681.4
406	354303	344196	318199	272181	235481	198079	172102	152720	132028	118550	101675	92032.2	79444.7	74053.5	63179.2	56318.3	48648.1	43132.9	37781.3	35382.5	29854.5	29603.8	27547.9	25793.2	22292.9
407	375067	364928	333314	288070	249251	210337	182261	157992	138241	124289	106394	93394.8	84243.9	77439.1	65846.3	58229.2	51200.8	46116.2	38604.4	34479.4	31850.7	29202.6	27758.5	25532.6	22032.2
408	393210	380540	353454	304190	257610	221086	191624	165329	144164	128968	111267	98846.9	88984.7	79727	67940.3	59657.6	52407.1	46497.9	39919.6	35302.2	31941	29182.5	28580.8	25733.1	22232.8
409	415410	399672	368455	317456	272551	233485	197059	173761	151126	133882	115140	99887.2	92597.4	84153.1	69923.9	61569.2	54417.8	47874.4	40803.1	36998.4	31910.9	30737.2	28149.6	26856	23355.7
410	438526	421322	382555	335040	286917	241523	206987	181782	157666	139924	119552	105879	94585.9	85575.1	71515.1	64054.7	54548.5	48989.8	42168.8	37339.6	33044.5	29984.9	27568	25853.4	22353.1
411	457121	438213	403482	349072	297656	250440	217539	189413	162768	146062	124350	110104	98382.4	87360.5	74003.1	66329.5	57102.7	50386.7	41817.3	38965.8	32833.8	29904.7	28320.1	26314.6	22814.3
412	478099	456231	420300	362222	309614	266397	222006	194438	169193	150771	128705	115525	100847	92345.1	77670.9	68121.5	58631.5	51100.3	41827.4	37660.8	33626.5	30145.4	28781.4	26384.8	22884.5
413	501844	481729	436040	378711	324560	272705	230302	201792	177231	156925	133436	117396	105464	93919.7	78920.6	70941	58963.5	53281.7	43112.8	39477.8	34860.7	30536.6	27798.6	27477.7	23977.4
414	518440	494497	452882	388562	330099	282750	242620	209928	182841	161812	139894	121859	108092	97019.1	80936.7	72169.8	61931.4	53281.7	43956.5	39718.8	35272.1	31228.7	29664	26384.8	22884.5
415	548322	513343	470895	404679	341775	294916	249445	217938	187354	166448	143444	124816	110033	99422.6	83790.1	73962.9	62907.5	54659.1	44900.7	41064.2	33867.3	31379.2	28911.8	26134.1	22633.8
416	565936	530675	488216	418423	356883	304108	258533	225166	195131	170017	146163	129242	114159	103443	84929.6	75282.7	63873.6	56247.9	47221.3	40381.4	36004.7	31640	29363.1	27427.6	23927.3
417	592194	551639	505767	435277	370365	316785	266880	231151	198966	178107	151421	131947	118348	104514	87098.2	75151.7	66118.1	57223.4	46889.8	42600.6	35252.1	31740.3	29633.9	27217	23716.7
418	604286	562392	519072	442989	378670	324189	272129	234734	204140	180479	155655	137856	120412	107597	88863.7	77348.4	65363.2	58651.7	47814.1	40793.1	35472.8	31951	28701.1	28039.3	24539
419	628493	579586	532088	461089	387741	324943	279685	244044	210081	185429	159759	137552	121576	108587	91305.6	78981.1	65967.1	57716.2	48336.6	42018.2	36095.1	30877.6	29603.8	27788.6	24288.3
420	640821	599507	554725	469218	393762	339260	287483	246186	214545	187915	162208	139539	122862	112470	93061.7	80523.3	67567.8	58380.1	48266.3	41214.8	36677.2	32262	29052.2	26976.4	23476
421	654840	616084	555804	481099	406678	342944	296956	253363	217835	192684	166793	142277	126213	114361	93415	82307.8	69531.2	58933.3	49190.8	42590.6	36356	32141.6	29142.4	25943.6	22443.3
422	669713	630271	568318	490453	418892	352728	297904	256563	223499	197039	169234	146620	127844	113967	94565.7	80664.5	69057.9	59033.9	49723.4	41737	35171.8	31930.9	28891.7	26194.3	22694
423	688979	647850	584006	500898	429065	360013	305365	261079	227948	200527	168919	147614	130518	114513	95989.2	84717.8	70054.8	59516.8	50829	42630.7	34880.8	31991.1	29533.6	27477.7	23977.4
424	703484	656090	594836	507324	431758	364431	305479	266952	230537	203415	173730	151867	131400	116840	97897.6	84939.7	68765.9	59557	50045	42650.8	36546.7	31951	29393.2	27026.5	23526.2
425	719236	669200	609992	518061	434933	369026	311553	273434	235604	207314	173802	152751	137136	118651	99200.4	85676	72522.3	59979.5	49813.9	43072.6	35954.6	32422.5	28941.8	27517.8	24017.5
426	734689	681022	620520	525815	444808	376157	319923	279994	235798	211603	176956	152304	134926	121525	100281	86422.4	72200	62182.9	50024.9	44207.6	36797.6	32342.2	29292.9	26465	22964.7
427	748205	691090	627886	535390	454452	385745	328611	280323	242958	212788	182312	154721	137917	121171	101776	86805.7	71787.1	63189.2	50296.3	43213.2	35071.4	32372.3	29603.8	26013.8	22513.5
428	760552	703388	636578	549114	458419	392202	330492	286104	245663	214749	182811	157382	138343	122295	103635	88389.5	73620.3	63340.2	52185.9	43042.5	36516.6	32352.3	28711.2	26745.7	23245.4
429	772602	709365	645033	550435	466399	394760	336468	288924	246801	217478	184705	160511	139458	125798	103504	89105.8	73509.5	63682.3	50195.8	44137.3	37821.4	34047.9	29192.6	26765.8	23265.5
430	783605	720644	656154	555730	472992	395624	339560	293660	248902	220227	187915	161934	139438	127185	105030	89973.6	74678.1	63974.2	50949.6	42791.4	37148.9	32422.5	30927.8	26956.3	23456
431	791341	728783	664304	564275	478067	405075	341723	295565	250860	224338	192256	162768	144195	126831	105474	91164.3	75453.9	65564.5	52125.6	45553.6	37128.8	32392.4	28380.2	26745.7	23245.4
432	800665	738468	663300	564423	480407	406470	347685	295380	254019	222517	188771	166153	142541	128998	105434	91658.8	76945.3	65212.2	52105.5	45664.1	37269.4	32462.6	28781.4	26394.8	22894.5
433	808305	742678	671039	574766	487030	409616	348316	302232	256738	225616	189800	163784	143566	128553	105515	91234.9	75252.4	64759.2	52537.8	44508.9	36657.1	32392.4	29272.8	26555.2	23054.9
434	815843	747882	677993	576524	484363	410147	347353	296379	259272	226035	195295	166864	144286	129323	105505	91739.5	74033.4	65544.3	52517.7	46397.5	37690.9	33455.9	30857.6	26906.2	23405.8
435	819674	745393	677544	579332	487324	412481	352884	302458	255373	227580	192205	165604	146305	129343	106768	92557	75212.1	64588.1	53543.1	44388.4	37500.2	32753.6	28641	25913.5	22413.2
436	822366	756194	681472	579406	489938	413617	349559	301551	259826	226608	191920	166854	145392	129363	106920	90437.7	75353.2	63732.7	50748.6	45071.4	37550.4	32292.1	28570.8	26585.3	23085
437	832338	756464	681611	578527	487597	417672	350802	301933	262249	226936	195233	167627	148964	130052	106829	92203.8	75937.6	64306.3	53321.9	43655.2	37369.7	33455.9	29453.3	25823.3	22323
438	834860	761103	684255	583338	488279	410449	350211	305087	261120	227948	191604	167698	145717	130234	107657	91880.8	74053.5	65473.9	52799.1	44137.3	36717.3	32623.2	29343	26043.9	22543.6
439	833142	760240	680615	576418	488636	413180	351081	304489	259334	228439	192858	167027	145757	131318	106778	90700.1	75655.5	65624.9	51924.6	43474.4	37189.1	32492.7	29503.5	26053.9	22553.6
440	829317	755838	677533	579459	490926	409970	350211	301799	258923	228296	193714	166864	147056	129900	105444	91063.4	75181.9	63169.1	51009.9	43685.3	36617	31509.6	28731.2	25392.2	21891.9
441	830056	755062	680637	578293	483125	414482	347281	299109	255701	226506	191135	164912	143444	130883	106920	91800.1	72532.4	63420.7	51251.1	44750	36135.2	31870.7	28370.2	25562.6	22062.3
442	824527	748248	670986	572192	482086	407678	350315	295936	254830	226373	190483	163845	144154	127570	106182	88359.2	75131.5	63873.6	52387	43002.3	36847.8	32643.2	27427.6	26184.2	22683.9
443	823072	745371	671435	574660	484720	407220	344414	296379	256194	226138	191125	163967	144053	128158	104514	87612.7	73499.4	63028.2	50788.8	44157.3	35272.1	31359.1	28119.5	25302	21801.7
444	825222	742851	659838	570276	478582	407012	345169	291703	253281	221168	188934	161528	141476	126851	102160	89075.6	74375.9	63430.8	49954.6	41877.6	35723.7	30526.5	27467.7	25031.3	21531
445	815322	741935	656730	562307	473914	400796	338557	291003	249251	222262	187476	161650	141598	126730	102928	88207.9	73197.2	64044.7	49391.8	41887.6	35904.4	31389.2	28119.5	24880.9	21380.6
446	813196	733538	654456	555085	471346	395842	336468	288028	250666	221434	182678	160186	138809	124218	102797	87784.2	71283.5	61408.2	50879.2	42178.8	34760.3	30857.6	27387.5	25532.6	22032.2
447	808836	727578	649461	554049	466368	392378	334503	289953	246442	215485	184838	158652	135129	124259	99230.7	85201.9	71031.7	62193	49271.2	41104.4	34148.2	30155.4	27407.5	25021.3	21521
448	800318	727428	642783	546410	463162	393210	327722	284303	245653	214433	180011	156356	136700	122497	98513.7	85534.8	70246.1	61005.7	48336.6	41214.8	34559.7	30426.2	27668.2	24319.5	20819.2
449	784070	712855	640629	542281	455875	387367	322691	278173	243111	215127	177364	153797	136791	120695	97009	84556.5	70004.5	60060	47522.7	41094.3	35101.5	30075.2	26033.9	24109	20608.7
450	779626	702133	629110	530053	447390	378545	322443	275315	236208	207171	178382	150040	134815	118479	98039	84496	68997.5	58732.1	47211.3	39608.3	33616.4	29152.5	27758.5	24139.1	20638.8
451	763121	691947	617126	525572	444065	373800	316228	269376	238051	204742	174656	151309	128705	114918	96059.9	83023.7	68977.4	58500.8	47020.4	40391.5	32372.3	28992	25632.8	23788.3	20288
452	758966	689611	604828	516070	434504	370624	310728	265986	230036	202905	172774	148040	127408	113977	95585.4	82247.3	66661.7	55976.4	45041.3	38122.6	32884	28189.7	26755.8	23216.9	19716.6
453	746320	678935	603245	510881	427019	364752	306634	264415	223397	198405	169214	145077	126689	113997	92425.8	79011.3	66148.3	57635.8	45483.3	39307.2	32563	28620.9	25923.6	23457.5	19957.2
454	734280	666442	591801	506430	419236	353454	300768	258297	223049	194571	166661	144864	126244	112865	93162.6	79968.9	64950.5	55865.8	45212.1	39086.3	32061.3	28911.8	26124.1	24199.3	20698.9
455	727772	649653	577753	493573	416786	351081	298110	255681	220667	194285	162889	139519	122700	108820	89085.6	77791.8	64900.2	55634.5	44709.8	37640.8	31549.7	28560.7	24891	22695.7	19195.4
456	720031	643561	573061	486305	410397	344507	291765	255383	214698	192623	162361	140675	120129	107304	90003.8	76894.9	63632	53171.1	43976.6	39246.9	30737.2	27959	24991.2	22355	18854.6
457	701618	634085	564233	478949	404221	340492	290128	248369	212819	189769	158296	138555	120726	106192	89832.3	75161.8	63823.2	54206.7	43625	36576.8	31058.2	28269.9	25051.4	22635.6	19135.3
458	699601	622627	554028	470916	398152	333510	282853	249035	206977	183208	157768	133497	116789	105090	85333.1	74799.1	62837	52738.8	43163	37580.5	31068.2	27026.5	25703	21974.1	18473.8
459	692611	614574	546304	465928	391328	333252	280611	243388	210163	181314	154274	132534	116162	103625	85847.4	74809.1	60794.4	52427.2	43916.3	35613.3	30707.1	26665.5	24249.4	22926.3	19425.9
460	682863	610693	541870	457654	381267	327743	276169	241431	206508	178555	153208	133071	114766	102948	86785.5	73237.5	60633.4	53181.2	43665.2	36416.2	30085.2	27237.1	24570.2	22334.9	18834.6
461	678603	606506	534282	456534	382700	325707	272612	239690	204936	179848	152659	132089	114604	101463	84727.9	72885	61116.4	52005	41596.4	36576.8	30677	26635.4	23708.1	22856.1	19355.8
462	671360	598137	531466	448896	377538	320904	272736	233536	200405	178371	150943	129150	114129	101978	84395.1	70467.7	60975.5	52708.7	42600.6	35763.9	30807.4	26144.1	25382.2	22355	18854.6
463	659657	587463	519430	443240	376666	315588	268030	228726	199946	175664	148873	128036	113168	99149.9	82126.3	70135.4	59033.9	50386.7	40933.7	35362.5	30305.9	27527.9	24209.3	22114.4	18614.1
464	649663	583179	514144	437147	368787	310202	261818	226792	193561	172153	147168	124340	111499	99553.9	80573.7	69984.3	59516.8	51160.7	40803.1	35533.1	29804.4	26665.5	23277.1	21503.1	18002.8
465	638113	568455	506219	427864	366588	302458	255753	222425	193806	168553	143748	123864	109325	96877.8	79263.3	70085	58380.1	50145.5	40913.6	34930.9	29292.9	25462.4	24490	21703.5	18203.2
466	631060	562212	496683	421531	354469	299933	253978	217835	187334	165024	139711	124380	108921	97816.9	80412.4	68544.4	57525.1	50024.9	39317.2	35452.8	27848.7	26685.6	24860.9	22324.9	18824.6
467	619477	549642	482422	413992	344289	294669	247395	213513	183626	162127	139448	120301	106889	93071.8	79011.3	67285.9	55282.5	50155.6	38734.9	33054.6	29272.8	24540.1	23126.7	20641.3	17141
468	610364	537447	478802	402263	340543	284303	242087	207814	182495	160206	136163	118368	103413	92557	76915	65061.2	55966.3	48326.6	39467.8	33927.5	28520.6	25672.9	24089	20901.8	17401.5
469	594730	527038	466850	393512	333489	280477	236863	205885	177486	159251	133153	114432	100180	90074.4	75514.4	65031	54618.9	46799.3	38564.3	33997.7	27929	26204.3	23728.1	20851.7	17351.4
470	581409	518166	458638	385423	327505	277341	236587	202221	171848	152487	130751	114432	100372	86967.1	73398.7	64064.8	53543.1	46698.9	38484	34017.8	28661	25472.4	23156.8	21934	18433.7
471	566127	506388	443490	380332	319593	271759	229892	199925	170922	151299	127327	111843	97433.1	87340.3	73660.6	62595.5	54146.3	47261.5	37941.9	33295.4	29453.3	25552.6	22715.8	20941.9	17441.6
472	557495	492333	433794	369534	309191	264261	224041	193551	164689	146102	126112	108375	98028.9	87067.9	72955.5	60311.5	53040.4	45081.5	37379.8	33064.6	27467.7	25001.2	22164.5	20962	17461.6
473	545607	487576	426341	363134	302953	258923	220319	189229	162991	144489	122021	105080	93687.5	84536.3	71404.3	60643.5	50286.2	44398.4	36767.5	32492.7	27006.4	23978.7	22445.2	21503.1	18002.8
474	535168	470874	416786	349041	295606	250419	216568	185612	159404	142034	120473	105009	90871.6	82499.4	69360	58641.6	49773.7	44318.1	36687.2	31559.7	27257.1	24971.2	21914	20330.7	16830.3
475	523791	461277	408564	346090	288348	248574	207784	181680	156610	140340	117923	103524	89761.7	82388.5	66440.2	59667.7	49783.7	43635.1	35392.6	33506.1	27096.7	24570.2	23427.4	20310.6	16810.3
476	508965	447589	397601	340729	284931	240827	206783	179848	150872	135149	115312	102150	89237	80170.5	66490.6	58671.8	49100.3	43544.7	34991.2	31399.2	27066.6	24359.6	22966.4	20941.9	17441.6
477	496126	440459	389987	329396	277690	235399	198232	173903	149035	133112	113623	99301.4	86089.5	78739.2	66017.4	57887.2	48467.3	42229	34148.2	31158.5	26805.9	24139.1	21994.2	20440.9	16940.6
478	488825	430234	378431	322113	270013	227007	195641	168970	146143	129242	109770	96019.5	86321.5	76391	63199.3	55443.4	47673.5	42841.6	33797	29974.9	26023.8	23858.4	21583.3	20541.1	17040.8
479	469417	415973	366080	308046	265103	223274	190819	166346	144661	125585	108143	94353.7	84889.3	74255	63249.6	54799.9	46397.5	40913.6	34338.9	30185.5	24780.7	23537.7	21212.5	19929.8	16429.5
480	460000	408730	358655	306056	254235	220432	186641	160989	140878	123105	108527	91356	82388.5	72482.1	61297.5	54538.5	46889.8	40943.7	33626.5	30145.4	25693	23728.1	22535.4	19759.5	16259.2
481	449785	400452	346805	295545	248348	214218	180102	156285	135798	121161	102483	89933.2	81390.3	71243.2	60955.4	53281.7	45292.4	40642.5	33205.1	30075.2	25201.7	23437.4	22234.7	19879.7	16379.4
482	438380	388136	339084	290077	243173	208254	178310	152700	132524	116547	100423	86432.4	78729.1	70467.7	59758.2	51542.6	44388.4	39588.3	32733.5	29042.1	25773.2	22685.7	21412.9	20460.9	16960.6
483	429712	379200	330016	283666	237365	202221	172143	150243	128968	116000	98069.3	86936.8	75806.6	68232.2	58561.1	51261.2	43835.9	38453.8	32542.9	29102.3	25993.8	23447.5	20751.5	20180.3	16680
484	419497	372658	329231	279808	234549	197355	169031	147482	127317	113330	97988.5	85665.9	75302.8	68675.3	58088.4	50658.1	44368.3	38243	33355.6	29473.4	26364.7	22725.8	21212.5	19899.8	16399.5
485	417881	365074	318075	271790	230015	194764	168339	146092	124117	110053	95918.6	84869.1	74658	68584.7	55694.8	50095.3	42771.3	38664.7	32593.1	28671.1	25021.3	23898.5	21623.4	20450.9	16950.6
486	405981	356033	313689	263738	225913	190503	164150	138586	122781	109073	93374.6	82338.1	71746.8	66540.9	58229.2	49391.8	41425.7	38142.7	31720.3	29252.7	25021.3	23467.5	22545.4	21042.1	17541.8
487	399495	354355	306314	262506	221556	187487	158002	140259	122285	108244	93112.1	81118.1	72854.8	65232.3	55413.2	48145.7	42610.7	37670.9	32713.5	29724.1	25312	23758.2	21984.1	21202.5	17702.1
488	391390	347209	303757	259693	218122	183330	157931	139448	121181	105151	91467	82166.6	70890.7	64487.5	55443.4	48688.3	42158.7	37259.3	32141.6	28219.8	24580.2	22745.8	22395.1	20170.3	16670
489	382721	339229	297430	252799	213605	181599	156874	136528	118196	104201	89095.7	78487.2	71031.7	62142.7	54820	48417	41646.6	38192.8	31158.5	29443.3	25261.9	23247	21883.9	20410.8	16910.5
490	374236	331959	290674	249568	211644	179033	152578	131197	114200	102746	88490.4	78577.9	69279.4	63611.9	53683.8	47552.9	39809.1	37309.5	32071.4	28841.6	26334.6	23738.2	21443	20921.9	17421.6
491	367314	323249	284797	242220	203201	172367	149441	128350	115383	99594.3	88339	75272.6	68927	62806.8	53110.8	48587.8	40160.5	36305.8	31619.9	29553.6	24790.7	23257	22896.2	20450.9	16950.6
492	357246	314205	278945	232563	200466	169600	147908	127611	110488	98039	84899.4	75715.9	66450.3	62947.7	53140.9	46708.9	40993.9	36085	31599.9	28901.7	25873.4	23297.1	22304.9	19839.7	16339.3
493	356230	309934	274103	231980	195652	166143	145524	124897	109052	96978.7	83437.1	75202.1	67054.3	59496.6	52407.1	47331.8	41014	37138.9	31509.6	27939	24490	23176.8	22415.1	21202.5	17702.1
494	344776	302489	264775	227099	193072	165126	140411	122892	105323	95151.3	81904.5	73711	65997.3	59124.4	51623	46216.6	39467.8	35874.3	30837.5	27808.6	24991.2	22595.5	21894	21873.9	18373.6
495	334896	295030	260709	220278	187690	159576	137258	119228	105424	92597.4	80997.1	71887.8	65141.7	59194.9	50135.5	44900.7	40230.8	35994.7	31028.1	28219.8	25362.1	23758.2	22264.8	21072.2	17571.9
496	329892	282832	253506	215771	180000	154233	134186	116516	101423	92627.7	79011.3	71172.7	63772.9	57686.1	48788.8	43645.1	39969.8	35733.8	30025	27908.9	24931.1	23908.6	20631.3	20350.7	16850.4
497	319407	284880	247815	209162	177771	150812	133517	113694	101160	91113.8	78033.7	67990.6	60462.4	57112.8	50597.8	44287.9	39859.3	35222	30426.2	27457.7	24961.1	23257	22024.2	20711.4	17211.1
498	309800	274514	239649	205936	173303	149705	127540	112399	98352.1	87209.2	76894.9	68433.6	60200.8	55735	49532.5	42741.2	38373.5	34118.1	29473.4	27568	25161.6	23257	22415.1	21372.8	17872.5
499	301201	272016	239393	199089	169427	144550	124077	110165	94848.4	86916.6	75282.7	66712	60231	55885.9	48145.7	43303.6	37972	34047.9	29814.4	28290	24790.7	23497.6	22866.1	20962	17461.6
500	297914	261274	229657	196427	168675	141040	123641	110367	94797.9	85242.3	73962.9	67114.7	60905.1	53915.1	47161	41967.9	36506.6	34479.4	30717.1	27888.9	24299.5	23447.5	22385	21092.2	17591.9
501	288718	253445	223284	191696	158875	140746	118358	105788	91951.5	85746.6	71928.1	66279.2	59818.6	53050.5	46367.3	40963.8	37018.4	33576.3	29643.9	27437.6	25362.1	23327.2	21883.9	20811.6	17311.3
502	282699	250625	219696	188475	158804	137562	117751	102170	91557.9	81642.4	72643.2	64698.8	58339.8	54216.7	46055.9	42801.5	37680.9	34308.8	29814.4	28560.7	24139.1	24058.9	21964.1	21302.7	17802.4
503	274945	245284	214606	182750	155076	132686	113664	102281	91002.8	79414.5	69833.3	64920.3	55664.6	52748.9	45061.4	41686.8	36998.4	33365.6	30336	26715.7	24991.2	23868.5	22695.7	21162.4	17662.1
504	268040	237426	211389	177801	152182	130792	111631	99321.6	86644.3	78960.9	68896.8	61418.2	56016.6	51271.2	44589.3	40421.6	36065	34328.9	28921.8	27738.4	24119.1	22765.9	22655.6	20591.2	17090.9
505	261766	230251	202160	171278	149492	127661	110094	98140	86714.9	76794.1	68141.6	61941.4	54980.9	50969.7	45111.6	40622.4	34790.4	32904.1	29794.3	26555.2	25211.8	23216.9	22956.3	21964.1	18463.8
506	255568	225084	197916	171655	144702	121819	107516	94596	86250.9	76552.3	65000.8	59446.3	54327.3	49341.5	43785.7	41586.3	35834.1	31359.1	28911.8	27247.1	24740.6	23928.6	22114.4	21523.1	18022.8
507	246401	219757	192185	163631	142470	121343	105121	95484.4	81934.8	74668.1	65322.9	57484.9	52517.7	50276.2	44056.9	38835.3	35703.7	32843.9	28460.5	26956.3	24389.7	23016.5	22004.2	21002	17501.7
508	244075	213850	185704	159394	135920	117386	101514	92456.1	81067.7	72361.2	65242.4	56770.8	52547.8	49562.6	41767.1	39006	34238.5	32312.1	29092.3	27176.9	24048.9	24129.1	22806	21062.2	17561.8
509	235655	211460	182302	154497	134480	116324	98725.7	89569.9	79444.7	71051.8	62645.8	57203.3	52085.4	48567.8	41797.2	38584.3	34278.7	31579.8	28350.1	26084	24870.9	23257	23016.5	22425.1	18924.8
510	228163	205272	179328	153776	130336	111226	98927.7	86896.5	78446.9	68645.1	63239.5	56630	49813.9	47040.5	41325.3	38092.5	34760.3	31268.8	28360.2	25833.3	25843.4	23637.9	22705.8	21843.8	18343.5
511	222057	198436	171573	147340	126689	111287	94454.7	84425.4	76008.1	68574.6	60442.3	55041.2	50909.4	46367.3	39588.3	38022.2	34359	31298.9	29373.1	26194.3	23407.4	23928.6	21613.3	21433	17932.6
512	217631	195366	171889	144641	125059	108203	93435.1	84395.1	75212.1	66379.8	61488.7	51733.6	49381.7	45543.6	40281	37450	33596.4	30887.7	27868.8	26274.5	25061.4	23848.4	22956.3	20941.9	17441.6
513	212226	185856	164353	141943	120159	105201	92728.6	82842.2	74003.1	65695.3	60462.4	53663.7	48879.3	46477.8	41425.7	37801.4	33275.3	31098.3	27397.5	27307.2	24550.1	23447.5	22856.1	21743.6	18243.3
514	204395	182475	161060	137643	116597	103009	88248.2	79757.2	70941	64900.2	58400.2	51542.6	48035.2	44649.5	40823.2	36777.5	33054.6	31168.5	29052.2	27036.5	24369.7	24249.4	22455.2	22665.7	19165.3
515	199293	177567	155604	136893	114078	100109	88409.7	78779.5	70226	64759.2	55996.5	50929.5	47964.8	43745.5	39176.6	36135.2	32723.5	31068.2	27207	26465	24520	23858.4	22344.9	21603.3	18103
516	191237	171390	153644	131258	111398	99776.1	85373.4	75494.2	67467.1	61508.8	54759.7	49693.3	47301.7	42269.2	38162.7	36065	32673.3	30998	28079.4	26394.8	24359.6	23507.6	22765.9	22074.3	18574
517	189881	166580	145402	127196	109528	95706.5	83487.5	73942.7	66178.5	61076.1	55041.2	48829	45041.3	43815.8	38684.7	35934.5	32813.8	30406.2	27568	27197	25632.8	23026.5	23046.5	21533.2	18032.8
518	181833	162320	144986	123570	106687	93495.7	81541.6	73348.3	66571.1	58903.1	54065.9	49090.3	44287.9	41807.3	37289.4	35653.5	32763.6	30777.3	27056.6	25652.9	24981.2	23838.4	22836.1	22465.2	18964.9
519	175786	158469	141243	121981	104282	89580	79928.6	72169.8	66037.6	56891.5	52698.6	49622.9	45443.1	42520.3	37680.9	33385.7	32994.4	29433.3	27317.3	26424.9	24660.4	22585.5	22264.8	22385	18884.7
520	171899	154274	137055	117589	102716	89206.7	77036	70226	63440.8	56871.4	52035.2	47653.4	43163	41234.9	37068.6	34660	32021.2	30325.9	27537.9	25552.6	25061.4	22395.1	22846.1	22816	19315.7
521	166214	151624	133497	115353	98584.4	87542.1	76975.5	67446.9	61448.4	56137.3	50467.1	47382.1	43424.2	40562.2	36245.6	34509.5	31278.9	30125.3	27026.5	26424.9	25131.6	23297.1	23537.7	22184.6	18684.3
522	163062	145615	130478	113522	96080.1	83901	75071.1	67467.1	60633.4	55694.8	49783.7	45603.8	43062.6	39738.9	36476.4	33726.8	32633.2	30075.2	27918.9	25893.5	24109	23297.1	23728.1	21713.6	18213.2
523	159729	141841	126000	109396	94909	82297.7	72280.6	66702	59657.6	54256.9	49934.5	45222.1	41666.7	39829.2	37540.4	33917.5	30807.4	30727.2	27146.8	25763.2	24710.5	24439.8	23818.3	21753.6	18253.3
524	153299	140178	124016	108092	91537.7	79354	70628.8	64356.6	59094.3	53784.4	48256.2	44067	40823.2	38965.8	35382.5	32532.9	30576.7	29513.5	26695.6	25442.3	25101.5	23988.8	23317.2	22334.9	18834.6
525	151126	135889	121303	105030	90135	80553.6	69269.4	64054.7	57474.8	52336.7	48487.4	44227.7	41395.6	38192.8	34469.3	33164.9	31419.3	29032.1	26194.3	25622.8	24720.5	24429.8	22645.6	22956.3	19456
526	146802	133811	117376	102473	88601.4	78235.2	70528.1	63390.5	57042.4	52306.6	47070.6	43243.4	39829.2	38343.4	34790.4	33164.9	30687	29122.4	27156.8	26134.1	23808.3	23647.9	23938.6	22164.5	18664.2
527	141294	129029	112308	100089	84889.3	76471.6	66943.6	60381.9	54679.2	50989.8	46467.8	42590.6	40281	38564.3	35703.7	31870.7	30325.9	29162.5	27618.1	26705.6	24820.8	23988.8	23547.7	22665.7	19165.3
528	136974	125707	109447	96282	85797	75665.6	66208.7	60573.1	54156.4	50085.2	45493.3	41807.3	39447.7	38614.5	33937.5	31780.4	30596.8	28731.2	26565.3	25933.6	24239.4	23828.4	23748.2	22254.7	18754.4
529	134561	122021	107930	94232.6	82932.9	73217.4	65473.9	58551.1	52185.9	49964.6	44750	42178.8	39638.5	36606.9	35091.5	32994.4	29643.9	29102.3	27678.3	26725.7	24399.7	24520	23116.7	23036.5	19536.2
530	130700	119349	106404	91568	80694.7	70477.8	62042.1	57746.4	51793.9	48567.8	44800.2	41044.1	38484	36737.4	33857.2	32231.9	29242.7	28821.5	27217	26645.5	24971.2	24139.1	23517.6	23417.4	19917.1
531	126132	115606	105009	88742.6	79041.6	70598.6	62082.3	57052.4	52276.4	47080.7	43524.6	41114.4	38915.6	35161.7	33586.3	32763.6	30175.5	27959	25382.2	24971.2	24610.3	23527.7	22184.6	22555.4	19055.1
532	122113	112945	100433	86634.2	77328.2	66641.6	61126.4	56066.9	51321.5	47070.6	42701	39417.6	37680.9	36245.6	32984.3	31650	29714.1	28620.9	26254.4	25713	24630.3	23407.4	23988.8	23096.7	19596.3
533	120361	110084	98786.3	84455.6	73983	67416.7	58953.4	53613.5	50296.3	46457.8	42751.3	39166.6	37279.4	34870.7	32964.3	30185.5	29393.2	28290	26795.9	25271.9	24369.7	24790.7	23046.5	23216.9	19716.6
534	116010	107132	95746.9	83265.7	72794.3	64980.7	56941.8	51844.2	49251.1	46538.1	42831.6	39588.3	36506.6	34409.1	32954.2	30255.7	31118.4	28370.2	27447.6	26053.9	24840.8	25151.6	23206.9	23347.2	19846.9
535	112005	103686	92970.8	81662.5	71656.1	63783	56499.3	52025.1	48286.4	45292.4	42319.4	37138.9	37430	35342.4	32121.5	30687	29032.1	27838.7	26986.4	25522.5	24359.6	24880.9	24570.2	23357.3	19856.9
536	110963	99109.5	89166.4	78759.3	69370.1	63018.2	55966.3	51602.9	46086	45202	39407.5	37901.7	35924.4	34248.6	32843.9	30596.8	28891.7	27056.6	25392.2	25793.2	25071.4	24590.2	23617.9	23287.1	19786.8
537	105606	99856.9	89257.2	78487.2	67306	60593.2	56247.9	49994.8	47271.6	44408.5	38212.9	38383.6	35593.3	33486	32442.6	30656.9	28280	27848.7	27176.9	26264.5	24119.1	23688	24439.8	23768.2	20267.9
538	103170	97655.3	86654.4	75030.8	66953.6	60029.8	53171.1	49592.8	46196.5	42901.9	39648.5	37660.8	35462.8	33907.4	31399.2	29563.7	28841.6	27908.9	26033.9	25552.6	24048.9	24399.7	23838.4	23297.1	19796.8
539	99220.6	93203	83295.9	74214.7	64366.7	59033.9	52949.9	47583	44529	42279.2	39267	37670.9	35944.5	33205.1	30707.1	29282.8	28661	27377.4	26665.5	24971.2	25412.3	24199.3	24490	23056.6	19556.2
540	97271.6	91073.5	82650.6	73972.9	63672.3	58269.4	50728.5	48035.2	45011.2	42439.9	38654.6	35633.4	34469.3	33817.1	31158.5	29603.8	28711.2	28550.7	26374.8	25763.2	24399.7	24369.7	24540.1	23247	19746.7
541	95040.2	88167.5	78366.3	71545.3	62897.4	57213.4	51592.9	46829.5	44097.1	42209	37771.2	37450	35051.4	33576.3	30847.5	29072.2	27116.7	28420.3	26114.1	25522.5	25622.8	24289.5	23607.8	24008.8	20508.5
542	93354.4	87925.4	77721.2	69974.2	60522.8	55071.4	49733.5	46317.1	43504.5	40321.2	37490.2	35392.6	33285.3	32522.8	31218.7	30025	27267.1	27648.2	26465	25913.5	25021.3	25041.3	24239.4	23347.2	19846.9
543	89559.9	85010.3	75937.6	66269.1	58671.8	53462.7	49361.6	45171.9	41445.8	39698.7	38544.2	36837.8	34419.2	33154.9	30015	28340.1	28751.3	27016.5	26063.9	25191.7	24349.6	23918.6	24700.5	23988.8	20488.4
544	87965.8	82519.5	74950.2	66067.8	58138.7	52527.7	48226.1	43635.1	41566.3	39538.1	37851.5	34941	33355.6	33385.7	31248.8	29292.9	27738.4	26946.3	26204.3	25322	23668	24369.7	24319.5	24419.8	20919.5
545	83759.8	82751.4	71515.1	66540.9	57112.8	51341.6	45945.4	44257.8	40883.5	37992.1	35553.1	35733.8	33215.1	31108.3	30536.6	29062.2	28390.3	26715.7	26826	25713	24239.4	24389.7	23958.7	22705.8	19205.4
546	82297.7	78467.1	71041.8	62515	55594.2	51793.9	46256.8	43835.9	40331.2	38624.5	36376.1	34499.4	32272	31309	30336	28019.2	27457.7	26575.3	25041.3	23958.7	24800.7	24129.1	23808.3	23347.2	19846.9
547	80735	76632.9	67306	61579.2	55161.9	48185.9	46116.2	43695.3	39046.1	38002.1	35663.5	33706.7	31489.5	30235.7	30215.6	28550.7	26635.4	27317.3	25783.2	24099	24319.5	23998.8	23818.3	23637.9	20137.6
548	78608.2	74678.1	67829.5	59506.7	52980.1	47241.4	45433.1	41014	38965.8	37389.8	34539.6	34138.2	31720.3	30155.4	28891.7	26555.2	26856	26384.8	24850.9	25302	23998.8	24179.2	23337.2	23196.9	19696.6
549	75131.5	73972.9	64407	58510.8	53030.4	47934.7	43484.4	39507.9	37520.3	36496.5	34379	33375.6	30315.9	30245.7	29192.6	27237.1	27267.1	25081.4	25011.3	24860.9	24018.8	22966.4	23567.8	23146.8	19646.4
550	72129.5	70800	62686.1	56569.7	51592.9	46236.7	42550.4	40009.9	36847.8	35583.2	33867.3	30646.9	31238.7	28971.9	27939	27427.6	26765.8	25452.4	24319.5	24800.7	24249.4	24309.5	23718.1	22866.1	19365.8
551	68675.3	68514.2	61800.6	55765.2	50215.9	45262.3	41335.3	38965.8	37199.1	34549.6	34539.6	31630	31098.3	29824.4	28109.5	27467.7	26284.5	25683	24500	23978.7	23507.6	22314.9	22254.7	22775.9	19275.6
552	69027.7	65403.4	59184.8	51884.4	49974.7	43986.6	41084.3	37249.3	35653.5	34017.8	31539.7	31228.7	30767.3	30085.2	27427.6	26384.8	26244.4	25622.8	24961.1	25111.5	23377.3	23126.7	23126.7	22144.5	18644.2
553	66691.9	64185.6	58168.8	51944.7	47181.1	43695.3	39969.8	38072.4	35171.8	33144.9	31830.6	31298.9	29443.3	28781.4	28310	26635.4	25913.5	25703	24500	24550.1	23317.2	23367.3	22735.8	21823.8	18323.5
554	64829.7	60583.1	55875.8	50366.6	46266.9	41716.9	38785.1	36978.3	35211.9	32372.3	31830.6	30496.5	29302.9	28600.9	27427.6	26665.5	26154.2	24580.2	24409.8	24991.2	23607.8	22304.9	22775.9	23337.2	19836.9
555	60794.4	61589.3	57062.5	50014.9	46246.8	42942.1	39176.6	37259.3	34549.6	32021.2	29944.8	30255.7	28691.1	27868.8	27337.3	25101.5	25001.2	24119.1	24199.3	23988.8	23417.4	22595.5	22715.8	22735.8	19235.5
556	61408.2	60583.1	54025.7	48266.3	45222.1	40973.8	38785.1	36386.1	33716.8	32552.9	29583.7	29934.8	29473.4	27678.3	26264.5	26053.9	25572.7	24209.3	22946.3	23898.5	22625.6	22324.9	22365	23237	19736.7
557	58611.4	58722.1	52557.9	48839.1	44438.6	39879.4	38594.4	35723.7	33285.3	31148.5	31028.1	28721.2	29453.3	27407.5	26003.8	26053.9	24289.5	24941.1	22936.3	23768.2	24279.5	22615.6	23066.6	22254.7	18754.4
558	57484.9	56982	52266.3	47030.4	42962.2	39568.2	38443.8	35181.8	32262	32603.1	30225.6	28450.4	28450.4	27317.3	26966.3	26114.1	24880.9	24660.4	23918.6	24550.1	22986.4	22625.6	22896.2	22184.6	18684.3
559	56569.7	55996.5	51110.4	45091.5	42630.7	40230.8	36195.4	35382.5	31991.1	30727.2	29623.8	28149.6	28119.5	27046.5	26344.7	26324.6	24349.6	24169.2	23347.2	23567.8	22896.2	22685.7	22415.1	21954.1	18453.8
560	55312.7	56549.6	51009.9	46477.8	42500.2	38955.8	36928.1	34680.1	32623.2	30777.3	29533.6	29082.2	27748.5	27557.9	26244.4	26144.1	24139.1	24500	24500	22946.3	23126.7	21934	22856.1	21342.8	17842.4
561	54769.7	53804.5	50165.6	46367.3	42982.2	39056.2	35683.6	34670	32492.7	31509.6	30035.1	28179.7	28540.7	28199.7	26535.2	25693	25302	24189.2	24991.2	24239.4	23387.3	23367.3	22144.5	21924	18423.7
562	53895	55161.9	49844	45734.4	41897.7	39347.3	35342.4	33476	33566.3	30947.8	29302.9	28651	27858.8	26936.2	26465	25542.6	24840.8	24510	23798.3	23567.8	23076.6	21964.1	23116.7	21723.6	18223.3
563	52417.1	53060.5	49421.9	43805.8	41124.4	38363.5	35663.5	33586.3	31329	30305.9	29042.1	28651	28781.4	27197	25432.3	25793.2	24279.5	24630.3	24219.3	23487.6	22304.9	22595.5	22074.3	21723.6	18223.3
564	51653.2	52949.9	46919.9	43635.1	40491.9	37038.5	34991.2	34348.9	31599.9	29383.1	29363.1	28681.1	27718.4	26916.2	26174.2	25913.5	24279.5	24008.8	23307.1	22785.9	23407.4	23407.4	23668	21984.1	18483.8
565	49693.3	50587.7	46086	42158.7	39979.8	36215.5	34569.7	32643.2	32211.8	32241.9	29132.4	28380.2	27287.2	26515.1	24820.8	25893.5	24971.2	24299.5	24239.4	23337.2	22685.7	23948.7	22675.7	22154.5	18654.2
566	48487.4	50929.5	46236.7	42761.3	37761.2	35773.9	34930.9	32783.7	32091.4	30165.5	28851.6	27467.7	27307.2	27537.9	25472.4	25292	25061.4	24560.1	23728.1	22635.6	22896.2	22735.8	21924	22595.5	19095.2
567	49009.9	49030	44036.8	41475.9	39106.4	35502.9	33365.6	32272	31018.1	30366.1	28570.8	27467.7	27658.2	26886.1	25642.8	25322	24680.4	24189.2	23738.2	23407.4	22745.8	22906.2	22254.7	22545.4	19045.1
568	47562.9	47623.2	45061.4	40913.6	38664.7	34830.6	32542.9	32482.7	31258.8	29463.4	28099.4	27367.4	26745.7	26104	25813.3	25432.3	24409.8	23627.9	23287.1	23447.5	23076.6	23156.8	22765.9	22024.2	18523.9
569	45905.2	46508	43122.8	42038.2	37640.8	36024.8	32813.8	31298.9	29984.9	29373.1	27287.2	26324.6	26805.9	26154.2	25602.7	24790.7	24971.2	24730.6	24530.1	23196.9	22605.5	22976.4	23798.3	22264.8	18764.4
570	45473.2	46708.9	42450	39337.3	36426.3	35412.6	33305.4	30656.9	29222.7	29142.4	28300	28099.4	26966.3	26725.7	25302	25442.3	24800.7	24961.1	24520	23327.2	23307.1	23006.4	22124.5	23377.3	19877
571	44167.4	44046.9	42470.1	38875.5	35362.5	34650	32372.3	31008	29282.8	29553.6	27608.1	28249.9	26745.7	26515.1	24840.8	25271.9	25031.3	24570.2	22996.4	23377.3	22545.4	23798.3	22585.5	22906.2	19405.9
572	42520.3	44026.8	40823.2	38805.2	36807.7	33405.7	33195	30576.7	30797.4	27918.9	28470.5	26976.4	26424.9	26214.3	25261.9	25161.6	24149.1	24209.3	24670.4	23317.2	23597.8	22856.1	22324.9	22104.4	18604.1
573	40773	42490.1	40602.3	36356	34399.1	32823.8	30837.5	30526.5	29162.5	27718.4	28139.6	26886.1	27106.7	25512.5	25632.8	24700.5	25572.7	23888.5	24720.5	23106.7	23577.8	23988.8	22906.2	23257	19756.7
574	40963.8	42510.2	39457.7	38052.3	33957.6	33004.4	30546.6	31078.2	28992	28540.7	27547.9	26886.1	27507.8	25863.4	24981.2	24870.9	25261.9	24289.5	23908.6	24048.9	22585.5	22535.4	22715.8	22284.8	18784.5
575	40692.7	40692.7	39186.7	37349.7	34941	32974.3	31951	30275.8	29302.9	28992	27939	28430.4	26404.8	26154.2	25662.9	24550.1	25292	23968.7	23487.6	23768.2	22876.1	24229.3	22214.7	23277.1	19776.8
576	38925.7	39919.6	38745	36095.1	33887.3	31619.9	31228.7	30546.6	28259.9	28791.4	27156.8	26264.5	25763.2	25853.4	24931.1	25241.8	24520	24570.2	24299.5	24921	24399.7	23517.6	22615.6	22475.2	18974.9
577	37992.1	40883.5	37821.4	34890.8	33335.5	32081.4	30807.4	30295.8	29343	28259.9	28209.8	27186.9	25903.5	25723.1	23888.5	24800.7	25211.8	24620.3	24399.7	23577.8	23307.1	24279.5	22876.1	23327.2	19826.9
578	37510.3	39267	37339.6	34208.4	33797	31379.2	30436.3	29904.7	28460.5	27668.2	27417.6	27197	26755.8	26104	25652.9	25091.5	25231.8	24760.6	23728.1	24369.7	23718.1	24309.5	24740.6	23106.7	19606.4
579	36908	38955.8	37309.5	34941	33686.7	30697.1	31048.2	29633.9	30035.1	28059.3	28550.7	26244.4	25422.3	25783.2	27217	25021.3	24850.9	25001.2	24319.5	24379.7	24048.9	23357.3	23758.2	22565.4	19065.1
580	36506.6	38263.1	35944.5	34579.7	32392.4	31228.7	30566.7	29323	27888.9	27537.9	27989.1	26926.2	26685.6	25923.6	25281.9	25101.5	25051.4	24479.9	25241.8	24469.9	23708.1	23658	23988.8	23317.2	19816.8
581	34930.9	36637	36416.2	33526.1	32452.6	31038.1	29864.5	30225.6	27678.3	27407.5	27668.2	28009.2	26465	26194.3	25241.8	25422.3	24399.7	24870.9	24349.6	24299.5	23808.3	24429.8	23267	22896.2	19395.9
582	33094.7	37018.4	34981.1	33576.3	31589.8	30707.1	28941.8	29052.2	28249.9	27547.9	27407.5	25753.1	26455	26154.2	26114.1	24670.4	25612.8	24820.8	25231.8	23738.2	24219.3	23858.4	23467.5	23647.9	20147.6
583	33797	37038.5	34650	32934.2	31048.2	30506.5	30145.4	28791.4	28269.9	27297.2	26655.5	26665.5	26996.4	26555.2	25863.4	24560.1	24409.8	24730.6	25141.6	24530.1	24099	23868.5	24459.9	23477.5	19977.2
584	33415.8	35191.8	33817.1	32914.1	31559.7	29804.4	29252.7	28490.5	27848.7	27628.1	26976.4	27076.6	25903.5	25672.9	25121.5	25713	24249.4	24670.4	24790.7	24590.2	23457.5	24159.2	24590.2	23577.8	20077.5
585	32241.9	34529.5	34268.7	32231.9	31880.8	31238.7	29934.8	29684	27377.4	27457.7	25241.8	26896.1	26795.9	26304.6	25913.5	26264.5	24901	25963.7	24339.6	24971.2	23267	23156.8	24730.6	24058.9	20558.6
586	32673.3	35372.5	33676.6	31640	31469.5	30667	28530.7	28610.9	27467.7	27267.1	26134.1	26805.9	25713	25532.6	25562.6	25542.6	25632.8	25151.6	24570.2	24600.2	24028.8	24089	25302	23477.5	19977.2
587	31228.7	32934.2	32823.8	32372.3	30185.5	30115.3	28450.4	27848.7	26465	26685.6	26926.2	25863.4	27337.3	26495.1	25612.8	26264.5	26615.4	25672.9	24700.5	24630.3	24490	25161.6	23477.5	23678	20177.7
588	30486.4	34057.9	31971.1	32302.1	30697.1	27648.2	29062.2	28360.2	28079.4	27537.9	26605.4	26896.1	25873.4	26224.4	24981.2	26074	25683	25111.5	24560.1	24670.4	24921	24830.8	24379.7	23768.2	20267.9
589	30155.4	32432.5	31198.6	32282	30496.5	30346	29623.8	29343	27257.1	28049.3	27798.6	27618.1	27096.7	25542.6	25342.1	25241.8	25231.8	24760.6	24880.9	24941.1	24459.9	24760.6	23998.8	24349.6	20849.3
590	30235.7	31910.9	31640	31479.5	29734.2	28530.7	28139.6	27387.5	26144.1	27568	27197	25672.9	26785.8	26374.8	26214.3	27116.7	25873.4	25552.6	24800.7	24760.6	26434.9	24449.9	25011.3	24189.2	20688.9
591	28249.9	31208.6	31248.8	31650	29734.2	29192.6	28831.5	27588	27628.1	27297.2	26725.7	26434.9	26043.9	26475	25612.8	26013.8	26244.4	25963.7	25121.5	25302	26515.1	24409.8	24921	25011.3	21510.9
592	29453.3	32352.3	30015	31238.7	28590.8	28300	27929	28139.6	27317.3	26455	27578	26856	26444.9	26254.4	26234.4	25221.8	25893.5	26485	26264.5	25081.4	25382.2	24479.9	25111.5	23357.3	19856.9
593	28099.4	30586.7	30576.7	30636.9	29744.2	30035.1	28560.7	28590.8	28390.3	26996.4	27046.5	26525.1	26053.9	26104	26184.2	25753.1	25923.6	25572.7	26314.6	26164.2	25602.7	25121.5	24379.7	25612.8	22112.5
594	28671.1	30215.6	30646.9	30075.2	29954.8	28992	29132.4	27868.8	26916.2	26324.6	25873.4	25332.1	26665.5	25582.7	25683	25432.3	25853.4	25803.3	25622.8	24830.8	25683	25522.5	25452.4	25532.6	22032.2
595	27537.9	30185.5	30887.7	29744.2	28741.3	27848.7	28350.1	28460.5	27447.6	27307.2	27527.9	26174.2	25913.5	26515.1	25823.3	25923.6	26515.1	25943.6	24961.1	25161.6	25703	25672.9	24710.5	25953.7	22453.3
596	27036.5	29292.9	29363.1	30386.1	29463.4	28199.7	26966.3	27186.9	26665.5	27527.9	28049.3	26565.3	26966.3	25843.4	26364.7	25943.6	27176.9	25632.8	25342.1	25783.2	26104	25281.9	26374.8	24780.7	21280.4
597	27066.6	28239.8	29794.3	30175.5	27768.5	28570.8	27718.4	27788.6	27277.2	26795.9	26354.7	27447.6	26384.8	26846	26525.1	25612.8	25953.7	25492.5	25532.6	25703	26033.9	25071.4	25592.7	24339.6	20839.3
598	26063.9	29543.6	29122.4	28420.3	29172.5	28099.4	29052.2	27056.6	27367.4	26414.9	25973.7	27537.9	25683	26124.1	25943.6	27507.8	26214.3	26836	25642.8	25041.3	25893.5	26003.8	25612.8	25231.8	21731.5
599	24750.6	29493.5	28851.6	29032.1	28430.4	28931.8	28901.7	28249.9	27086.7	28731.2	27066.6	26394.8	26765.8	27457.7	26836	25893.5	26184.2	25482.4	25552.6	26023.8	25703	25953.7	25943.6	24540.1	21039.8
600	25913.5	28841.6	29423.2	28992	27878.8	27578	28490.5	28009.2	27929	27457.7	27568	26765.8	27076.6	27176.9	25953.7	25723.1	24790.7	26013.8	27788.6	25763.2	25753.1	25241.8	25211.8	25753.1	22252.8
601	25572.7	27878.8	28099.4	28610.9	28791.4	27748.5	28209.8	28039.3	28089.4	26795.9	27237.1	26194.3	26765.8	26204.3	25632.8	26515.1	25683	25753.1	25733.1	24800.7	26204.3	24840.8	25903.5	25011.3	21510.9
602	26043.9	28731.2	29142.4	28249.9	28219.8	27778.5	28360.2	27878.8	28440.4	27527.9	27658.2	26715.7	26976.4	26996.4	26394.8	26595.3	26114.1	26805.9	25532.6	26384.8	25612.8	25171.7	27217	24550.1	21049.8
603	25051.4	28460.5	28560.7	27858.8	27738.4	28229.8	27217	27457.7	27668.2	27959	27658.2	26465	27006.4	26124.1	26896.1	25943.6	26685.6	27136.8	26244.4	26063.9	26755.8	26344.7	26414.9	25071.4	21571.1
604	25101.5	27327.3	29934.8	28891.7	27858.8	27888.9	27337.3	28139.6	27578	26996.4	27126.8	27166.9	27397.5	27197	27056.6	26555.2	27166.9	27347.4	27046.5	26585.3	26745.7	26996.4	26244.4	24931.1	21430.7
605	24790.7	28380.2	28590.8	27608.1	29102.3	26866.1	27748.5	27638.2	27287.2	26244.4	27437.6	27838.7	26274.5	25943.6	26023.8	26364.7	26605.4	27497.8	27698.3	27197	26384.8	26826	27628.1	24991.2	21490.9
606	23808.3	26675.5	28330.1	28390.3	28510.6	27758.5	27487.7	27227	27678.3	28049.3	28500.6	28199.7	27768.5	27708.4	27207	27277.2	26174.2	26404.8	27116.7	26805.9	26956.3	27036.5	26996.4	25502.5	22002.2
607	24209.3	27979.1	29002	27898.9	28390.3	27086.7	26856	26645.5	27517.8	27126.8	28159.6	27999.2	28039.3	27287.2	26334.6	26785.8	27317.3	26434.9	27026.5	26655.5	27016.5	26164.2	26856	26465	22964.7
608	24610.3	26695.6	27949	29042.1	28219.8	27467.7	26615.4	27688.3	28069.4	28029.2	27227	27698.3	27297.2	27668.2	27959	27467.7	26896.1	27116.7	27838.7	26755.8	27588	26876.1	27989.1	25913.5	22413.2
609	23046.5	27818.7	27477.7	28280	28249.9	26856	26685.6	27447.6	27858.8	28149.6	26124.1	27327.3	27547.9	27357.4	28249.9	27517.8	27878.8	27608.1	27247.1	27658.2	27949	28029.2	27628.1	26394.8	22894.5
610	22936.3	26775.8	27828.7	27848.7	28510.6	28219.8	26775.8	28099.4	27939	27979.1	28300	27337.3	28169.6	27096.7	27437.6	27457.7	26334.6	26455	28039.3	27277.2	26765.8	28320.1	28320.1	26324.6	22824.3
611	23658	27066.6	27036.5	28470.5	29122.4	27728.4	28300	27668.2	28009.2	27888.9	27758.5	27738.4	27708.4	28099.4	27588	26956.3	27197	27608.1	27267.1	27277.2	26364.7	27557.9	27818.7	26515.1	23014.8
612	22956.3	26946.3	27307.2	28219.8	28009.2	27818.7	27618.1	28661	27086.7	27568	27949	28049.3	27878.8	28600.9	27858.8	28269.9	28079.4	27598	27477.7	27257.1	28139.6	27557.9	27267.1	26986.4	23486.1
613	23357.3	26475	27728.4	28109.5	27768.5	28239.8	27006.4	27026.5	28420.3	27728.4	27698.3	28129.5	29042.1	28671.1	28721.2	28179.7	27046.5	28310	27979.1	28360.2	27497.8	28259.9	27427.6	26826	23325.6
614	23597.8	27166.9	27768.5	27898.9	27467.7	27557.9	28290	27898.9	29042.1	27908.9	28209.8	28239.8	27026.5	27628.1	28219.8	27738.4	27668.2	27417.6	27076.6	27437.6	27407.5	27046.5	27457.7	26886.1	23385.8
615	23046.5	26615.4	27858.8	28059.3	27347.4	28871.6	27908.9	27237.1	28550.7	28019.2	27989.1	28911.8	27828.7	27658.2	27588	27467.7	27738.4	26996.4	27307.2	27868.8	28229.8	28380.2	27297.2	27437.6	23937.3
616	22395.1	26194.3	28290	28320.1	27959	28751.3	27688.3	29363.1	27959	28179.7	28229.8	28340.1	28039.3	28671.1	28992	27798.6	27949	28791.4	27377.4	28019.2	27738.4	27568	27878.8	27397.5	23897.2
617	23026.5	26414.9	27858.8	28069.4	28801.4	29102.3	28089.4	28300	27808.6	28992	27898.9	27868.8	28992	28671.1	28620.9	28350.1	28039.3	27788.6	28470.5	27507.8	28971.9	28029.2	28229.8	27417.6	23917.2
618	22234.7	26565.3	27959	27929	29202.6	28490.5	28009.2	28390.3	28992	28129.5	27878.8	27818.7	28500.6	27959	28701.1	28791.4	27939	28139.6	29132.4	29794.3	28751.3	27949	28751.3	28219.8	24719.5
619	22765.9	26324.6	27598	27758.5	28590.8	29222.7	28079.4	28149.6	28290	28691.1	28550.7	28891.7	30215.6	29002	28781.4	29022.1	28982	28781.4	28189.7	30265.8	29423.2	29383.1	28400.3	28480.5	24980.2
620	23186.9	25773.2	27186.9	27908.9	28681.1	28350.1	29312.9	29964.8	29212.6	29302.9	30045.1	28430.4	29012	29623.8	28811.5	29453.3	29072.2	29363.1	29333	29002	29112.3	29553.6	29623.8	28019.2	24518.9
621	22725.8	26595.3	28209.8	27788.6	28620.9	29373.1	28881.7	28971.9	28620.9	29854.5	29002	29413.2	29613.8	28992	29984.9	29343	28891.7	29092.3	30135.4	29453.3	30285.8	29152.5	30105.3	29463.4	25963
622	23317.2	25602.7	27718.4	28661	29393.2	28630.9	28500.6	29323	29383.1	29052.2	29353	29413.2	28641	30065.2	27999.2	29533.6	28721.2	29383.1	29784.3	29744.2	29222.7	28992	29573.7	27858.8	24358.5
623	22435.1	26886.1	28109.5	27568	29724.1	30025	30205.6	29593.7	30195.5	29282.8	29252.7	30546.6	29413.2	30797.4	30305.9	30386.1	29212.6	29613.8	30245.7	29734.2	29513.5	30426.2	29363.1	30125.3	26625
624	22605.5	27668.2	28741.3	28971.9	28992	29292.9	29012	29513.5	29664	29373.1	29623.8	29383.1	28901.7	29533.6	30185.5	30325.9	29934.8	30115.3	29523.5	30145.4	29022.1	30025	29162.5	29423.2	25922.9
625	23698.1	26314.6	27608.1	28570.8	29623.8	29373.1	30406.2	29172.5	29503.5	30095.2	30436.3	30486.4	30125.3	30807.4	30356	28951.9	30426.2	29042.1	29714.1	30446.3	31138.4	30406.2	30697.1	29664	26163.6
626	23387.3	26515.1	28911.8	28430.4	29894.6	30346	30225.6	30215.6	30325.9	29994.9	30837.5	31780.4	31248.8	29944.8	31288.9	31409.3	30817.4	30035.1	30566.7	31198.6	31569.8	31991.1	31309	30285.8	26785.5
627	23587.8	26876.1	27517.8	29894.6	28982	30105.3	29984.9	30847.5	29503.5	31519.6	30897.7	31148.5	30998	31018.1	31730.3	31319	30315.9	31188.6	30446.3	31860.7	31630	31018.1	31118.4	30476.4	26976.1
628	23658	27347.4	29774.3	28831.5	30466.4	31058.2	31228.7	31048.2	33074.6	31238.7	31469.5	31589.8	32011.2	31680.1	32241.9	31740.3	30255.7	30897.7	31790.5	31238.7	31048.2	32542.9	30937.8	31309	27808.6
629	23708.1	28009.2	30035.1	29764.3	31589.8	31058.2	31880.8	30947.8	32292.1	31228.7	31790.5	31640	31188.6	33496	31609.9	31369.2	31609.9	32603.1	32392.4	31399.2	32071.4	32211.8	32753.6	30606.8	27106.5
630	24259.4	28530.7	29633.9	30977.9	31208.6	31519.6	31359.1	31429.3	31429.3	32863.9	32482.7	33054.6	33325.5	32272	32643.2	31599.9	31509.6	32743.5	33034.5	33134.8	32934.2	32944.2	31930.9	32542.9	29042.6
631	26033.9	29443.3	31650	30045.1	32322.2	31750.4	32733.5	33295.4	33486	33215.1	32623.2	33305.4	33686.7	33596.4	32803.7	34078	32693.4	32673.3	33606.4	33797	33476	34379	33496	32262	28761.7
632	25392.2	28791.4	31640	32934.2	32362.3	32853.9	33395.7	34138.2	35211.9	34138.2	33375.6	35001.2	33586.3	35222	33847.2	33175	34369	35051.4	34248.6	34850.7	34650	35161.7	35452.8	34629.9	31129.6
633	26685.6	31559.7	32643.2	33094.7	32492.7	34740.3	34800.5	35533.1	35252.1	34589.8	36396.2	35974.6	35342.4	35733.8	35151.7	36054.9	35151.7	36014.8	35001.2	34850.7	36135.2	35934.5	34961	34780.4	31280.1
634	27788.6	31268.8	32773.7	34780.4	35934.5	34760.3	35432.7	35633.4	35814.1	36396.2	35713.7	35492.9	36667.1	37851.5	35061.4	36446.3	36054.9	38132.6	38102.5	36908	36978.3	37480.2	37811.4	35964.6	32464.3
635	28259.9	33004.4	34268.7	34439.2	34680.1	36998.4	36797.6	37430	36335.9	37098.7	38504	36908	37530.3	37289.4	36787.6	38805.2	38212.9	38363.5	37992.1	37660.8	38393.6	37851.5	37128.8	37580.5	34080.2
636	29784.3	33445.9	35583.2	35743.8	36918.1	37650.8	37972	37169	38202.9	39769	39337.3	37590.6	38514.1	38905.6	38373.5	38604.4	39096.3	38925.7	38293.2	39216.8	40120.4	39658.5	39799.1	38845.3	35345
637	30988	34720.2	37138.9	37279.4	37600.6	39377.4	39287.1	39136.5	38815.2	39658.5	40160.5	39307.2	39769	40381.4	40431.6	40321.2	40461.7	42098.5	41646.6	39036.1	41696.8	41144.5	40732.8	39578.2	36077.9
638	33756.9	35222	38243	39076.2	38654.6	40401.5	40060.1	39497.9	40271	40742.9	39899.5	40803.1	40009.9	41415.6	40652.5	39979.8	41496	41947.9	41616.5	40361.3	42721.1	41676.7	42399.8	41084.3	37584
639	32974.3	35332.3	38473.9	40361.3	40381.4	40451.7	41957.9	39528	41666.7	42178.8	40542.1	42801.5	42219	42018.2	42992.3	41696.8	42550.4	43253.4	42570.5	43434.2	44067	43223.3	42209	41596.4	38096.1
640	33556.2	38443.8	38694.8	40522	40481.8	41897.7	42419.8	42691	42279.2	43072.6	43132.9	42379.7	42992.3	42409.8	43353.8	44056.9	44790.2	44699.8	43906.2	43886.2	43534.6	44237.7	43795.8	43323.7	39823.4
641	34961	39678.6	40321.2	42409.8	41556.2	42389.7	44006.7	45011.2	43785.7	43856	43293.6	43193.2	44187.5	44719.8	44438.6	44016.7	45392.9	45352.7	43815.8	45402.9	44719.8	45272.3	45583.7	44006.7	40506.4
642	35543.1	39528	42359.6	42590.6	44318.1	42972.2	44840.4	45332.6	46246.8	45995.6	45433.1	45744.5	46648.6	45694.2	46116.2	47864.4	46970.1	45734.4	46869.7	47834.2	48105.5	47130.9	46658.7	45573.7	42073.4
643	36436.3	41526.1	44237.7	44408.5	45613.9	46779.2	46909.9	46708.9	45483.3	48507.5	47562.9	46658.7	46447.7	47070.6	48115.6	48296.4	48859.2	49271.2	48407	48065.3	49050.1	50105.3	50045	47743.8	44243.5
644	38895.5	43223.3	45895.2	45734.4	47482.6	47784	48135.7	48668.2	48678.3	49200.8	49894.3	49562.6	49050.1	47904.6	50326.4	49964.6	49070.2	49874.2	50487.2	50135.5	49562.6	50547.5	50095.3	49210.9	45710.6
645	40371.4	45141.7	47171.1	48196	48979.8	49633	50075.2	49733.5	51110.4	50376.7	51502.4	51331.5	52407.1	51602.9	51924.6	52175.9	51924.6	53291.8	51381.8	52678.5	52899.7	52045.2	53332	51281.3	47780.9
646	42731.2	46266.9	49140.5	50035	50879.2	49884.2	50296.3	52638.3	52899.7	52075.4	52618.2	53945.2	52075.4	52628.2	54045.8	55272.5	54960.8	54940.7	54307.2	53764.3	54769.7	55976.4	56197.6	52507.6	49007.3
647	44338.2	47743.8	50135.5	52527.7	52397	53472.7	53311.9	54317.2	53744.2	54920.5	53925.1	54578.7	54649.1	54960.8	55996.5	55061.3	56338.4	56288.1	56579.8	57484.9	55373	58118.6	58420.3	54749.6	51249.3
648	46236.7	49773.7	52065.3	53995.5	54035.7	54628.9	57012.2	56428.9	56167.4	56167.4	56941.8	57102.7	57464.8	57012.2	56016.6	57032.3	58410.3	58329.8	58561.1	58168.8	58048.2	58007.9	58611.4	57303.9	53803.6
649	46598.4	52155.8	53774.3	54277	55946.2	57997.9	56237.8	59657.6	59225	59567.1	58178.9	59969.5	60110.3	58128.6	60381.9	59033.9	60351.8	60180.7	58490.7	60090.2	61378	61378	60442.3	59798.4	56298.1
650	48567.8	53895	56137.3	55473.6	59667.7	59959.4	59245.2	60502.7	60301.4	59999.6	60009.7	62494.9	60160.6	61005.7	62354	60643.5	61458.5	63310	61991.8	63340.2	63481.1	63028.2	62897.4	61347.8	57847.5
																									60172
																									61560.9
																									63997
																									67088.2
																									67380.3
																									70230.8
																									70865.5
																									72981.4
																									74351.9
																									75702.5
																									74946.6
																									75158.2
																									77103.7
																									77496.8
																									75783.1
																									76720.6
																									77910.2
																									79452.8
																									79916.6
																									82972.5

## Sheet: Fig.3d
Time (min)	Intensity
0	93546.2
0.08333	878765
0.1667	1.42869e+06
0.25	1.94308e+06
0.3333	2.35364e+06
0.4167	2.73486e+06
0.5	3.02378e+06
0.5833	3317315
0.6667	3577255
0.75	3.77403e+06
0.8333	3960367
1	4.18997e+06
1.3333	4406903
2	4.54526e+06
3	4569137
4	4.47729e+06
5	4.34743e+06
6	4.15937e+06
7	3.97321e+06
8	3.80144e+06
9	3.58913e+06
10	3.35357e+06
11	3.18821e+06
12	3016850
13	2.84257e+06
14	2.67783e+06
15	2.52709e+06
16	2.38736e+06
17	2263236
18	2.13802e+06
19	2027847
20	1.92114e+06
21	1.82255e+06
23	1.65036e+06
25	1.51446e+06
28	1.33954e+06
31	1.1969e+06
35	1.03851e+06
40	890848
46	756734
54	617286
60	518419

## Sheet: Fig.3e
Time (min)	Intensity	Conversion calculated from FL intensity	ct	c0-ct
0	72692.8	0	1	0		c0=1
0.08333	93586.6	0.0037	0.9963	0.0037
0.5	307675	0.04164	0.95836	0.04164
1	1.1362e+06	0.18848	0.81152	0.18848
2	1639258	0.27764	0.72236	0.27764
3	2.19387e+06	0.37593	0.62407	0.37593
4	2.68244e+06	0.46252	0.53748	0.46252
5	2.96006e+06	0.51172	0.48828	0.51172
6	3433893	0.59569	0.40431	0.59569
7	4298541	0.74893	0.25107	0.74893
8	5.17e+06	0.90337	0.09663	0.90337
10	5715208	1	0	1
		where c0 and ct represent the conversion (mole fraction) of CP1 before and at any irradiation time (t) at 365 nm and -50 ℃, respectively. k is the rate constant.

## Sheet: Fig.3f
Time (min)	Intensity	Conversion calculated from FL intensity (y)	Conversion (%) calculated from FL intensity (y %)	ln(t/min)	ln(-ln(1-y))	ln(1-y)
0	832338	0	0	--	-36.7368	0
0.667	761103	0.08802	8.80166	-0.40497	-2.38452	-0.09213
1.333	684255	0.18297	18.2968	0.28743	-1.59911	-0.20208
2	583338	0.30766	30.7659	0.69315	-1.00055	-0.36768
2.667	488279	0.42511	42.5111	0.98095	-0.59135	-0.55358
3.333	417672	0.51235	51.2352	1.20387	-0.33106	-0.71816
4	350802	0.59498	59.4975	1.38629	-0.10114	-0.90381
4.667	305087	0.65146	65.146	1.54052	0.05259	-1.054
5.333	261120	0.70578	70.5785	1.67391	0.20167	-1.22344
6	227948	0.74677	74.677	1.79176	0.31733	-1.37346
7	191604	0.79168	79.1677	1.94591	0.45022	-1.56866
8	167698	0.82121	82.1214	2.07944	0.54323	-1.72157
9	145716	0.84837	84.8374	2.19722	0.63464	-1.88634
10	130234	0.8675	86.7504	2.30259	0.70369	-2.0212
11	107657	0.8954	89.5399	2.3979	0.8143	-2.2576
12	91881	0.91489	91.4892	2.48491	0.90172	-2.46384
13	74054	0.93692	93.6919	2.56495	1.01644	-2.76333
15	65474	0.94752	94.752	2.70805	1.0809	-2.94732
17	52799	0.96318	96.3181	2.83321	1.19445	-3.30174
20	44137	0.97388	97.3884	2.99573	1.29341	-3.64519
23	36717	0.98305	98.3052	3.13549	1.4055	-4.07758
26	32623	0.98811	98.811	3.2581	1.48886	-4.43206
29	29343	0.99216	99.2163	3.3673	1.57874	-4.84886
31	26044	0.99624	99.6239	3.43399	1.71973	-5.58304
36	23000	1	100	3.58352	--	--
			where y is the conversion (mole fraction) of the photoproduct formed in time t, k is the rate constant, and n is the dimensionality of growth (Avrami exponent).

## Sheet: Fig.4e
	Quantified luminescence intensities in ROI (regions of interest) range for CP1
Time (min)	Z=1	Z=10	Z=20	Z=30	Z=40	Z=50	Z=60	Z=70	Z=80	Z=90	Z=100	Z=110	Z=120	Z=130	Z=140	Z=150	Z=160	Z=170	Z=180	Z=190	Z=200	Z=210	Z=220	Z=230	Z=240	Z=250	Z=260	Z=270	Z=280	Z=290	Z=300	Z=310	Z=320	Z=330	Z=340	Z=350	Z=360
0	13.98	14.82	16.58	18.18	20.63	23.34	26.21	27.81	28.61	31.65	41.97	50.77	59.85	68.13	76.63	85.18	87.23	86.68	83.37	78.94	72.37	64.47	57.36	54.7437	47.2172	42.6834	38.798	33.72	31.38	27.89	25.72	22.06	20.95	17.98	18.375	15.8	14.08
1	21.48	22.46	24.52	27	31.23	36.14	41.94	49.58	60.99	71.56	82.78	97.32	110.69	114.39	116.52	116.15	115.47	114.38	105.25	101.5	91.45	80.6	70.5809	63.1876	55.4436	47.7155	42.3046	36.6	31.89	29.45	26.49	24.2	21.37	20.31	18.65	16.98	14.97
3	13.76	13.86	14.05	15.69	18.43	22.04	26.56	34.82	44.06	57.78	71.34	79.92	88.52	92.02	99.73	104.31	103.72	101.32	94.63	81.02	70.62	64.09	56.0216	51.5678	44.7084	42.615	39.6455	36.84	33.55	31.11	27.98	24.76	22.67	20.51	20.69	17.67	15.66
10	12.68	12.93	13.72	14.94	16.21	18.47	22.19	28.18	38.64	50.93	60.37	69.57	73.39	78.53	84.71	89.32	92.97	91.44	82.86	72.26	64.99	57.72	49.6247	42.6165	38.9911	35.4837	31.9073	27.77	24.76	22.24	20.79	18.54	16.77	14.57	15.61	12.94	11.35
20	11.77	11.39	12.91	13.56	15.02	17.98	22.09	27.34	35.92	49.18	56.95	60.68	66.31	70.28	78.34	86.72	87.94	81.51	74.31	65.24	56.7	51.77	46.1356	40.047	37.0009	33.6474	30.6094	27.07	24.41	21.91	19.49	17.59	16.04	14.18	14.6	12.75	10.96
40	11.68	11.14	11.65	12.96	14.92	16.77	21.75	25.51	32.5	44.66	51.63	56.54	57.94	67.33	73.9	77.92	76.44	75.92	71.62	63.45	55.72	49.24	41.9319	37.392	31.4205	28.26	25.29	21.34	18.89	17.52	15.63	14.27	13.72	12.62	11.13	10.55	9.31
60	11.18	10.54	11.35	12.63	14.02	16.21	20.75	23.5	32.1	40.31	41.03	55.66	56.21	67.01	72.69	76.55	75.66	74.68	71.5	62.3	54.4	48.55	41	36.56	30.6	28.11	25.01	20.88	18.52	17.5	14.32	14.2	13.23	12.55	11.03	10.23	9.21

## Sheet: Supplementary Fig. 5
	CP1	0.5 min	1 min	2 min	3 min	5 min	7 min	10 min	15 min	20 min	30 min	40 min	50 min	60 min	70 min
Wavelength (nm)	adsorption	adsorption	adsorption	adsorption	adsorption	adsorption	adsorption	adsorption	adsorption	adsorption	adsorption	adsorption	adsorption	adsorption	adsorption
200	0.612	0.416	0.307	0.168	0.22	0.129	0.159	0.183	0.235	0.325	0.385	0.441	0.517	0.529	0.572
200.5	0.599	0.421	0.305	0.172	0.218	0.135	0.159	0.18	0.23	0.325	0.388	0.446	0.506	0.525	0.572
201	0.588	0.426	0.309	0.176	0.215	0.143	0.16	0.18	0.23	0.323	0.391	0.449	0.5	0.532	0.57
201.5	0.579	0.426	0.313	0.189	0.212	0.149	0.16	0.183	0.235	0.322	0.389	0.459	0.5	0.535	0.564
202	0.581	0.428	0.318	0.199	0.22	0.155	0.165	0.188	0.239	0.321	0.405	0.463	0.504	0.542	0.568
202.5	0.595	0.433	0.327	0.213	0.231	0.163	0.174	0.205	0.251	0.336	0.41	0.48	0.507	0.55	0.575
203	0.608	0.446	0.338	0.228	0.243	0.172	0.186	0.221	0.265	0.345	0.421	0.487	0.522	0.571	0.588
203.5	0.612	0.45	0.344	0.241	0.251	0.185	0.194	0.233	0.274	0.359	0.431	0.495	0.532	0.58	0.596
204	0.628	0.463	0.354	0.249	0.264	0.201	0.212	0.241	0.286	0.375	0.45	0.508	0.542	0.588	0.607
204.5	0.635	0.466	0.358	0.252	0.27	0.207	0.218	0.249	0.297	0.382	0.453	0.514	0.551	0.601	0.612
205	0.631	0.474	0.361	0.253	0.274	0.22	0.232	0.256	0.312	0.389	0.468	0.515	0.561	0.61	0.622
205.5	0.625	0.473	0.367	0.257	0.276	0.23	0.242	0.265	0.323	0.399	0.467	0.525	0.57	0.613	0.62
206	0.624	0.479	0.374	0.27	0.287	0.238	0.256	0.273	0.336	0.407	0.477	0.533	0.575	0.614	0.628
206.5	0.61	0.475	0.378	0.274	0.292	0.243	0.259	0.281	0.341	0.408	0.479	0.526	0.577	0.619	0.635
207	0.604	0.487	0.388	0.288	0.304	0.255	0.273	0.293	0.348	0.42	0.49	0.535	0.581	0.621	0.641
207.5	0.61	0.49	0.395	0.305	0.313	0.266	0.28	0.301	0.356	0.428	0.486	0.543	0.584	0.623	0.644
208	0.615	0.491	0.406	0.312	0.324	0.273	0.289	0.306	0.365	0.434	0.5	0.547	0.586	0.622	0.648
208.5	0.621	0.495	0.414	0.319	0.334	0.281	0.297	0.317	0.373	0.441	0.502	0.555	0.59	0.629	0.653
209	0.629	0.506	0.428	0.333	0.346	0.296	0.313	0.331	0.383	0.454	0.509	0.569	0.594	0.642	0.661
209.5	0.632	0.509	0.436	0.341	0.351	0.304	0.317	0.339	0.39	0.46	0.515	0.573	0.596	0.648	0.665
210	0.626	0.515	0.441	0.343	0.356	0.309	0.324	0.344	0.39	0.467	0.523	0.574	0.601	0.656	0.663
210.5	0.623	0.524	0.448	0.354	0.362	0.319	0.334	0.356	0.396	0.472	0.529	0.578	0.606	0.665	0.67
211	0.626	0.529	0.456	0.363	0.371	0.329	0.344	0.364	0.405	0.482	0.536	0.587	0.618	0.673	0.676
211.5	0.622	0.531	0.458	0.372	0.377	0.334	0.349	0.368	0.412	0.485	0.543	0.59	0.624	0.669	0.676
212	0.624	0.533	0.461	0.38	0.382	0.342	0.361	0.378	0.421	0.488	0.546	0.592	0.631	0.675	0.678
212.5	0.626	0.538	0.469	0.389	0.39	0.351	0.37	0.388	0.428	0.495	0.551	0.601	0.636	0.674	0.687
213	0.63	0.538	0.476	0.395	0.397	0.358	0.376	0.395	0.436	0.503	0.555	0.608	0.64	0.679	0.687
213.5	0.628	0.542	0.481	0.401	0.4	0.367	0.384	0.402	0.443	0.508	0.56	0.609	0.644	0.678	0.687
214	0.628	0.548	0.485	0.404	0.403	0.373	0.391	0.409	0.45	0.512	0.563	0.612	0.644	0.685	0.69
214.5	0.628	0.55	0.488	0.408	0.408	0.377	0.394	0.414	0.455	0.518	0.565	0.614	0.647	0.685	0.695
215	0.625	0.548	0.49	0.413	0.412	0.383	0.401	0.42	0.461	0.522	0.568	0.618	0.647	0.689	0.695
215.5	0.624	0.553	0.49	0.419	0.415	0.388	0.408	0.425	0.465	0.526	0.572	0.619	0.651	0.689	0.7
216	0.622	0.554	0.495	0.422	0.417	0.391	0.411	0.429	0.468	0.528	0.574	0.623	0.65	0.693	0.701
216.5	0.624	0.556	0.499	0.43	0.424	0.397	0.415	0.439	0.472	0.534	0.576	0.627	0.654	0.693	0.701
217	0.621	0.559	0.504	0.434	0.427	0.402	0.419	0.439	0.474	0.537	0.578	0.632	0.658	0.696	0.698
217.5	0.624	0.564	0.511	0.441	0.433	0.407	0.425	0.443	0.48	0.542	0.586	0.634	0.662	0.698	0.701
218	0.625	0.564	0.514	0.446	0.437	0.41	0.43	0.447	0.485	0.544	0.586	0.638	0.659	0.702	0.699
218.5	0.627	0.567	0.516	0.451	0.441	0.415	0.435	0.45	0.488	0.546	0.589	0.64	0.66	0.701	0.702
219	0.627	0.57	0.516	0.454	0.442	0.418	0.438	0.449	0.489	0.549	0.591	0.642	0.661	0.701	0.705
219.5	0.627	0.569	0.519	0.457	0.444	0.422	0.44	0.454	0.492	0.55	0.593	0.642	0.661	0.7	0.706
220	0.624	0.569	0.52	0.46	0.444	0.424	0.442	0.456	0.493	0.549	0.59	0.641	0.663	0.702	0.705
220.5	0.623	0.567	0.523	0.462	0.445	0.428	0.444	0.457	0.495	0.551	0.592	0.642	0.665	0.704	0.705
221	0.622	0.567	0.524	0.463	0.448	0.429	0.447	0.462	0.497	0.553	0.593	0.641	0.667	0.703	0.701
221.5	0.621	0.567	0.527	0.466	0.451	0.432	0.451	0.468	0.5	0.557	0.598	0.642	0.668	0.705	0.703
222	0.625	0.569	0.528	0.47	0.455	0.437	0.457	0.471	0.505	0.563	0.6	0.646	0.672	0.706	0.707
222.5	0.624	0.569	0.529	0.471	0.456	0.44	0.459	0.473	0.506	0.565	0.602	0.647	0.67	0.704	0.708
223	0.626	0.574	0.53	0.475	0.46	0.443	0.462	0.477	0.508	0.567	0.605	0.649	0.672	0.703	0.71
223.5	0.627	0.574	0.533	0.478	0.461	0.447	0.463	0.48	0.512	0.57	0.606	0.653	0.672	0.707	0.711
224	0.627	0.574	0.534	0.479	0.461	0.449	0.465	0.481	0.515	0.57	0.606	0.653	0.671	0.709	0.71
224.5	0.627	0.575	0.535	0.48	0.461	0.45	0.465	0.483	0.515	0.569	0.605	0.653	0.669	0.71	0.71
225	0.627	0.577	0.537	0.481	0.464	0.452	0.467	0.486	0.519	0.573	0.608	0.653	0.671	0.709	0.71
225.5	0.625	0.575	0.537	0.48	0.463	0.452	0.469	0.487	0.52	0.573	0.607	0.653	0.67	0.71	0.71
226	0.623	0.575	0.536	0.481	0.464	0.453	0.47	0.487	0.521	0.572	0.606	0.652	0.671	0.707	0.711
226.5	0.624	0.577	0.536	0.483	0.465	0.454	0.471	0.49	0.523	0.574	0.607	0.653	0.674	0.707	0.712
227	0.623	0.578	0.538	0.485	0.466	0.455	0.475	0.491	0.524	0.575	0.609	0.653	0.674	0.707	0.712
227.5	0.623	0.576	0.538	0.486	0.466	0.457	0.476	0.492	0.525	0.574	0.609	0.652	0.676	0.709	0.713
228	0.625	0.575	0.541	0.489	0.468	0.458	0.476	0.493	0.525	0.575	0.611	0.653	0.678	0.709	0.714
228.5	0.625	0.576	0.542	0.489	0.468	0.459	0.478	0.494	0.526	0.576	0.613	0.654	0.678	0.709	0.713
229	0.623	0.575	0.544	0.49	0.469	0.459	0.479	0.494	0.527	0.577	0.611	0.654	0.677	0.707	0.711
229.5	0.622	0.573	0.544	0.49	0.469	0.46	0.479	0.493	0.527	0.578	0.611	0.655	0.677	0.707	0.71
230	0.622	0.576	0.543	0.491	0.469	0.461	0.48	0.493	0.526	0.578	0.612	0.656	0.673	0.705	0.707
230.5	0.62	0.578	0.542	0.492	0.469	0.462	0.481	0.493	0.526	0.579	0.61	0.654	0.672	0.704	0.706
231	0.62	0.579	0.541	0.493	0.471	0.464	0.482	0.493	0.527	0.579	0.609	0.655	0.671	0.704	0.704
231.5	0.618	0.58	0.541	0.494	0.472	0.464	0.484	0.493	0.527	0.579	0.61	0.653	0.671	0.704	0.704
232	0.618	0.58	0.541	0.495	0.473	0.465	0.484	0.495	0.527	0.578	0.611	0.651	0.67	0.703	0.704
232.5	0.617	0.579	0.542	0.496	0.474	0.467	0.485	0.497	0.527	0.579	0.611	0.652	0.672	0.703	0.705
233	0.617	0.578	0.542	0.497	0.475	0.466	0.485	0.498	0.528	0.578	0.611	0.651	0.672	0.702	0.703
233.5	0.616	0.577	0.542	0.497	0.474	0.466	0.486	0.499	0.528	0.58	0.61	0.651	0.672	0.7	0.702
234	0.614	0.578	0.542	0.498	0.472	0.467	0.485	0.499	0.529	0.579	0.611	0.652	0.67	0.699	0.702
234.5	0.613	0.578	0.542	0.497	0.472	0.468	0.486	0.499	0.53	0.581	0.61	0.653	0.668	0.699	0.702
235	0.613	0.577	0.543	0.498	0.473	0.468	0.486	0.499	0.531	0.582	0.611	0.652	0.668	0.7	0.703
235.5	0.612	0.578	0.543	0.499	0.474	0.47	0.486	0.501	0.532	0.583	0.612	0.653	0.667	0.7	0.705
236	0.612	0.579	0.544	0.501	0.476	0.471	0.487	0.502	0.532	0.583	0.614	0.652	0.668	0.7	0.706
236.5	0.612	0.579	0.545	0.502	0.478	0.472	0.488	0.503	0.534	0.584	0.614	0.654	0.67	0.702	0.706
237	0.613	0.579	0.546	0.504	0.479	0.472	0.49	0.505	0.535	0.584	0.613	0.654	0.671	0.703	0.706
237.5	0.613	0.58	0.547	0.505	0.48	0.472	0.491	0.507	0.536	0.584	0.613	0.655	0.671	0.702	0.704
238	0.613	0.581	0.549	0.507	0.481	0.473	0.493	0.506	0.538	0.584	0.613	0.657	0.672	0.704	0.703
238.5	0.612	0.582	0.551	0.507	0.481	0.475	0.494	0.508	0.539	0.586	0.614	0.658	0.672	0.705	0.702
239	0.613	0.583	0.553	0.509	0.483	0.477	0.495	0.509	0.538	0.587	0.615	0.657	0.672	0.707	0.701
239.5	0.612	0.584	0.553	0.51	0.484	0.478	0.496	0.509	0.538	0.587	0.616	0.658	0.672	0.704	0.7
240	0.614	0.585	0.554	0.513	0.484	0.48	0.497	0.509	0.539	0.588	0.615	0.657	0.673	0.705	0.698
240.5	0.614	0.587	0.556	0.514	0.485	0.482	0.498	0.51	0.539	0.589	0.616	0.657	0.671	0.703	0.699
241	0.615	0.587	0.557	0.516	0.486	0.483	0.499	0.511	0.539	0.589	0.617	0.656	0.672	0.7	0.7
241.5	0.614	0.587	0.557	0.517	0.487	0.484	0.5	0.511	0.539	0.588	0.615	0.656	0.671	0.698	0.699
242	0.614	0.588	0.559	0.518	0.488	0.486	0.502	0.513	0.54	0.589	0.616	0.657	0.672	0.699	0.7
242.5	0.612	0.588	0.559	0.518	0.488	0.486	0.501	0.513	0.54	0.587	0.616	0.656	0.671	0.698	0.702
243	0.611	0.587	0.558	0.519	0.489	0.487	0.502	0.514	0.541	0.587	0.615	0.656	0.671	0.698	0.701
243.5	0.609	0.587	0.557	0.519	0.489	0.487	0.502	0.513	0.541	0.586	0.613	0.655	0.67	0.698	0.699
244	0.61	0.588	0.557	0.521	0.49	0.488	0.502	0.513	0.541	0.586	0.614	0.656	0.67	0.698	0.7
244.5	0.609	0.589	0.557	0.521	0.49	0.488	0.502	0.513	0.541	0.586	0.614	0.654	0.668	0.697	0.699
245	0.61	0.591	0.559	0.522	0.492	0.489	0.504	0.514	0.542	0.587	0.615	0.657	0.668	0.698	0.698
245.5	0.61	0.592	0.561	0.524	0.494	0.49	0.504	0.516	0.542	0.588	0.617	0.658	0.669	0.699	0.697
246	0.611	0.593	0.562	0.525	0.495	0.491	0.506	0.518	0.544	0.588	0.618	0.658	0.67	0.699	0.699
246.5	0.612	0.593	0.565	0.526	0.496	0.493	0.509	0.52	0.547	0.59	0.619	0.658	0.67	0.701	0.7
247	0.612	0.593	0.567	0.526	0.498	0.495	0.51	0.521	0.547	0.591	0.62	0.66	0.672	0.702	0.701
247.5	0.612	0.592	0.568	0.527	0.498	0.495	0.511	0.522	0.546	0.592	0.62	0.659	0.673	0.703	0.701
248	0.612	0.593	0.569	0.528	0.498	0.496	0.512	0.521	0.547	0.593	0.62	0.659	0.673	0.703	0.702
248.5	0.613	0.594	0.571	0.528	0.499	0.497	0.512	0.522	0.547	0.593	0.62	0.661	0.674	0.704	0.703
249	0.613	0.594	0.57	0.528	0.499	0.496	0.51	0.521	0.545	0.592	0.62	0.661	0.673	0.702	0.702
249.5	0.613	0.593	0.568	0.529	0.498	0.494	0.51	0.52	0.545	0.592	0.619	0.66	0.673	0.703	0.702
250	0.612	0.593	0.568	0.528	0.498	0.494	0.509	0.519	0.544	0.591	0.619	0.659	0.673	0.702	0.701
250.5	0.612	0.592	0.567	0.527	0.498	0.493	0.507	0.517	0.542	0.59	0.618	0.657	0.672	0.701	0.699
251	0.612	0.592	0.567	0.526	0.498	0.491	0.506	0.516	0.54	0.588	0.617	0.655	0.67	0.7	0.698
251.5	0.61	0.592	0.567	0.524	0.497	0.49	0.505	0.514	0.539	0.586	0.615	0.653	0.669	0.699	0.696
252	0.609	0.592	0.567	0.523	0.496	0.49	0.503	0.513	0.538	0.584	0.613	0.651	0.666	0.697	0.695
252.5	0.609	0.592	0.567	0.521	0.495	0.489	0.501	0.51	0.535	0.582	0.61	0.649	0.663	0.695	0.694
253	0.608	0.592	0.566	0.52	0.494	0.489	0.5	0.508	0.534	0.579	0.608	0.648	0.662	0.695	0.692
253.5	0.607	0.591	0.565	0.519	0.492	0.487	0.498	0.506	0.533	0.578	0.606	0.645	0.662	0.692	0.69
254	0.608	0.591	0.565	0.518	0.492	0.487	0.497	0.505	0.532	0.577	0.605	0.645	0.661	0.691	0.69
254.5	0.608	0.591	0.564	0.517	0.493	0.486	0.496	0.503	0.53	0.576	0.604	0.643	0.66	0.691	0.689
255	0.609	0.591	0.564	0.517	0.493	0.485	0.495	0.503	0.53	0.575	0.603	0.642	0.659	0.69	0.689
255.5	0.609	0.591	0.564	0.517	0.492	0.484	0.494	0.502	0.529	0.574	0.603	0.641	0.659	0.689	0.689
256	0.61	0.591	0.565	0.518	0.493	0.485	0.494	0.502	0.529	0.572	0.603	0.641	0.658	0.689	0.689
256.5	0.61	0.592	0.565	0.518	0.493	0.484	0.494	0.502	0.528	0.572	0.602	0.641	0.658	0.689	0.688
257	0.609	0.592	0.566	0.518	0.493	0.483	0.493	0.502	0.527	0.571	0.601	0.641	0.656	0.687	0.688
257.5	0.61	0.593	0.565	0.518	0.493	0.483	0.493	0.502	0.527	0.57	0.602	0.64	0.657	0.688	0.688
258	0.611	0.594	0.564	0.518	0.492	0.482	0.492	0.502	0.526	0.57	0.601	0.64	0.657	0.688	0.688
258.5	0.61	0.594	0.564	0.516	0.492	0.481	0.492	0.501	0.526	0.57	0.6	0.639	0.657	0.687	0.687
259	0.611	0.594	0.564	0.516	0.492	0.48	0.492	0.501	0.525	0.57	0.6	0.639	0.657	0.687	0.688
259.5	0.611	0.595	0.564	0.516	0.491	0.479	0.491	0.499	0.525	0.57	0.6	0.639	0.658	0.687	0.687
260	0.612	0.595	0.564	0.515	0.491	0.48	0.49	0.497	0.525	0.57	0.599	0.639	0.658	0.686	0.686
260.5	0.611	0.594	0.565	0.515	0.491	0.479	0.49	0.496	0.524	0.569	0.597	0.638	0.657	0.686	0.685
261	0.611	0.595	0.565	0.515	0.492	0.48	0.49	0.495	0.522	0.568	0.597	0.638	0.657	0.685	0.684
261.5	0.61	0.594	0.565	0.514	0.492	0.479	0.489	0.494	0.52	0.567	0.595	0.637	0.655	0.684	0.683
262	0.61	0.593	0.565	0.513	0.491	0.478	0.488	0.494	0.519	0.565	0.593	0.636	0.653	0.684	0.683
262.5	0.61	0.592	0.565	0.513	0.491	0.477	0.487	0.494	0.516	0.563	0.592	0.634	0.652	0.683	0.682
263	0.61	0.592	0.563	0.513	0.49	0.476	0.485	0.492	0.515	0.562	0.591	0.633	0.65	0.681	0.681
263.5	0.609	0.591	0.563	0.511	0.489	0.475	0.483	0.491	0.514	0.56	0.589	0.631	0.648	0.679	0.68
264	0.609	0.591	0.562	0.511	0.489	0.474	0.482	0.49	0.513	0.558	0.588	0.63	0.647	0.678	0.679
264.5	0.609	0.592	0.562	0.511	0.489	0.474	0.482	0.488	0.512	0.558	0.587	0.628	0.646	0.676	0.677
265	0.61	0.591	0.562	0.511	0.489	0.473	0.481	0.486	0.511	0.557	0.586	0.626	0.644	0.674	0.674
265.5	0.611	0.592	0.564	0.511	0.49	0.473	0.482	0.486	0.51	0.555	0.586	0.626	0.644	0.674	0.674
266	0.612	0.593	0.564	0.511	0.49	0.473	0.481	0.485	0.508	0.554	0.584	0.625	0.643	0.674	0.674
266.5	0.613	0.594	0.564	0.511	0.49	0.473	0.481	0.484	0.508	0.553	0.583	0.624	0.641	0.673	0.673
267	0.614	0.595	0.564	0.512	0.491	0.473	0.48	0.484	0.508	0.553	0.583	0.624	0.641	0.674	0.673
267.5	0.614	0.597	0.564	0.511	0.491	0.473	0.48	0.485	0.507	0.553	0.583	0.624	0.64	0.672	0.673
268	0.614	0.597	0.564	0.511	0.491	0.473	0.479	0.483	0.506	0.552	0.581	0.623	0.638	0.671	0.672
268.5	0.614	0.596	0.565	0.511	0.491	0.473	0.479	0.483	0.506	0.551	0.58	0.622	0.638	0.67	0.671
269	0.614	0.596	0.564	0.511	0.492	0.473	0.479	0.482	0.505	0.551	0.58	0.622	0.639	0.67	0.671
269.5	0.613	0.595	0.565	0.509	0.491	0.472	0.478	0.482	0.504	0.549	0.579	0.621	0.638	0.669	0.671
270	0.613	0.596	0.566	0.51	0.491	0.472	0.479	0.481	0.504	0.549	0.579	0.62	0.639	0.669	0.671
270.5	0.613	0.596	0.566	0.509	0.49	0.471	0.478	0.481	0.504	0.548	0.578	0.619	0.639	0.668	0.669
271	0.612	0.596	0.565	0.509	0.49	0.471	0.477	0.48	0.504	0.548	0.577	0.618	0.638	0.667	0.668
271.5	0.612	0.595	0.565	0.508	0.489	0.469	0.476	0.48	0.502	0.547	0.576	0.616	0.636	0.666	0.667
272	0.613	0.595	0.565	0.508	0.489	0.469	0.475	0.479	0.5	0.545	0.574	0.614	0.634	0.665	0.666
272.5	0.612	0.594	0.564	0.506	0.488	0.468	0.473	0.477	0.498	0.543	0.571	0.612	0.631	0.663	0.664
273	0.611	0.594	0.563	0.506	0.488	0.467	0.471	0.475	0.497	0.542	0.569	0.611	0.629	0.661	0.662
273.5	0.611	0.595	0.564	0.505	0.488	0.466	0.471	0.474	0.496	0.541	0.567	0.61	0.627	0.66	0.661
274	0.61	0.594	0.564	0.506	0.488	0.466	0.47	0.474	0.496	0.539	0.566	0.609	0.626	0.658	0.659
274.5	0.61	0.594	0.564	0.507	0.488	0.466	0.469	0.473	0.494	0.538	0.564	0.608	0.625	0.656	0.657
275	0.61	0.596	0.565	0.509	0.489	0.466	0.47	0.473	0.494	0.537	0.564	0.606	0.624	0.655	0.656
275.5	0.611	0.597	0.565	0.509	0.49	0.467	0.471	0.473	0.493	0.537	0.564	0.605	0.622	0.654	0.655
276	0.612	0.598	0.565	0.51	0.491	0.467	0.471	0.473	0.492	0.536	0.563	0.603	0.621	0.653	0.654
276.5	0.613	0.599	0.566	0.512	0.492	0.469	0.473	0.473	0.491	0.535	0.562	0.602	0.62	0.651	0.655
277	0.613	0.6	0.568	0.513	0.493	0.469	0.473	0.473	0.492	0.534	0.562	0.601	0.619	0.65	0.654
277.5	0.613	0.599	0.568	0.513	0.494	0.47	0.474	0.473	0.492	0.534	0.561	0.6	0.619	0.649	0.653
278	0.614	0.599	0.569	0.514	0.494	0.471	0.474	0.474	0.492	0.532	0.56	0.599	0.618	0.648	0.653
278.5	0.614	0.599	0.571	0.515	0.495	0.472	0.476	0.474	0.492	0.532	0.559	0.599	0.617	0.647	0.653
279	0.613	0.598	0.572	0.517	0.496	0.472	0.476	0.473	0.493	0.533	0.559	0.598	0.617	0.647	0.651
279.5	0.615	0.599	0.573	0.518	0.497	0.474	0.477	0.474	0.493	0.533	0.559	0.599	0.617	0.647	0.65
280	0.615	0.6	0.574	0.519	0.498	0.475	0.478	0.475	0.493	0.534	0.559	0.599	0.617	0.646	0.65
280.5	0.616	0.602	0.576	0.521	0.5	0.477	0.48	0.476	0.494	0.534	0.56	0.599	0.617	0.648	0.65
281	0.616	0.604	0.577	0.522	0.501	0.478	0.481	0.475	0.495	0.534	0.56	0.599	0.617	0.647	0.649
281.5	0.617	0.606	0.578	0.522	0.503	0.479	0.482	0.477	0.496	0.534	0.56	0.599	0.617	0.647	0.649
282	0.617	0.607	0.578	0.523	0.503	0.48	0.484	0.478	0.496	0.534	0.561	0.6	0.617	0.647	0.649
282.5	0.617	0.608	0.579	0.525	0.504	0.48	0.484	0.479	0.496	0.534	0.561	0.599	0.617	0.647	0.649
283	0.616	0.607	0.579	0.526	0.504	0.481	0.484	0.479	0.496	0.534	0.56	0.598	0.616	0.647	0.648
283.5	0.616	0.607	0.58	0.527	0.505	0.482	0.484	0.48	0.496	0.534	0.561	0.598	0.615	0.647	0.649
284	0.616	0.607	0.581	0.528	0.505	0.482	0.484	0.481	0.496	0.534	0.56	0.598	0.615	0.647	0.648
284.5	0.615	0.606	0.582	0.529	0.506	0.484	0.484	0.482	0.497	0.534	0.56	0.597	0.614	0.647	0.648
285	0.614	0.605	0.583	0.529	0.507	0.485	0.486	0.483	0.5	0.535	0.56	0.599	0.615	0.646	0.648
285.5	0.614	0.606	0.584	0.53	0.508	0.487	0.487	0.485	0.5	0.536	0.561	0.599	0.615	0.647	0.648
286	0.614	0.606	0.584	0.532	0.508	0.487	0.489	0.486	0.502	0.537	0.562	0.6	0.616	0.647	0.648
286.5	0.613	0.606	0.585	0.533	0.508	0.489	0.49	0.488	0.503	0.538	0.563	0.6	0.617	0.648	0.649
287	0.613	0.607	0.585	0.535	0.51	0.49	0.493	0.49	0.504	0.539	0.564	0.601	0.618	0.649	0.649
287.5	0.614	0.61	0.586	0.536	0.51	0.492	0.495	0.491	0.506	0.54	0.565	0.601	0.62	0.65	0.65
288	0.613	0.61	0.587	0.538	0.511	0.494	0.497	0.493	0.507	0.541	0.566	0.603	0.621	0.651	0.651
288.5	0.614	0.611	0.589	0.54	0.513	0.496	0.498	0.495	0.509	0.542	0.567	0.604	0.621	0.652	0.652
289	0.615	0.613	0.591	0.542	0.516	0.498	0.501	0.497	0.51	0.543	0.568	0.605	0.621	0.653	0.653
289.5	0.616	0.614	0.592	0.543	0.517	0.5	0.502	0.497	0.511	0.544	0.569	0.605	0.622	0.653	0.654
290	0.615	0.614	0.593	0.546	0.519	0.502	0.503	0.499	0.512	0.545	0.57	0.605	0.621	0.653	0.654
290.5	0.616	0.615	0.595	0.547	0.521	0.503	0.505	0.5	0.513	0.545	0.57	0.606	0.621	0.652	0.654
291	0.617	0.616	0.596	0.549	0.523	0.505	0.507	0.501	0.514	0.547	0.571	0.606	0.622	0.652	0.655
291.5	0.617	0.617	0.597	0.549	0.523	0.507	0.508	0.502	0.514	0.548	0.57	0.606	0.621	0.652	0.655
292	0.617	0.617	0.599	0.552	0.525	0.508	0.509	0.503	0.515	0.548	0.571	0.607	0.622	0.652	0.655
292.5	0.619	0.619	0.601	0.553	0.527	0.51	0.511	0.505	0.516	0.549	0.572	0.607	0.622	0.653	0.655
293	0.62	0.62	0.602	0.555	0.529	0.511	0.512	0.505	0.517	0.549	0.571	0.607	0.623	0.653	0.655
293.5	0.619	0.62	0.602	0.556	0.53	0.512	0.513	0.506	0.518	0.548	0.571	0.608	0.622	0.652	0.654
294	0.62	0.62	0.603	0.558	0.531	0.512	0.514	0.507	0.519	0.548	0.571	0.608	0.623	0.652	0.653
294.5	0.619	0.62	0.604	0.558	0.532	0.513	0.514	0.508	0.519	0.548	0.571	0.607	0.622	0.651	0.653
295	0.619	0.621	0.604	0.559	0.532	0.514	0.514	0.508	0.519	0.549	0.57	0.606	0.622	0.65	0.652
295.5	0.619	0.62	0.604	0.558	0.531	0.515	0.514	0.508	0.519	0.548	0.57	0.605	0.621	0.649	0.651
296	0.618	0.621	0.605	0.559	0.532	0.515	0.514	0.508	0.517	0.548	0.569	0.603	0.62	0.649	0.65
296.5	0.618	0.62	0.604	0.558	0.532	0.515	0.514	0.507	0.517	0.547	0.568	0.602	0.618	0.647	0.649
297	0.619	0.62	0.603	0.558	0.532	0.515	0.513	0.507	0.516	0.545	0.566	0.6	0.616	0.646	0.646
297.5	0.617	0.619	0.602	0.557	0.53	0.514	0.512	0.505	0.515	0.543	0.564	0.597	0.613	0.644	0.643
298	0.616	0.619	0.602	0.557	0.53	0.513	0.512	0.505	0.514	0.541	0.561	0.596	0.611	0.643	0.642
298.5	0.617	0.618	0.602	0.557	0.53	0.512	0.511	0.503	0.513	0.539	0.56	0.595	0.609	0.64	0.64
299	0.616	0.618	0.602	0.557	0.529	0.512	0.51	0.502	0.511	0.537	0.557	0.592	0.607	0.638	0.639
299.5	0.615	0.618	0.602	0.556	0.529	0.511	0.51	0.5	0.51	0.535	0.556	0.59	0.605	0.635	0.637
300	0.615	0.619	0.602	0.556	0.529	0.512	0.51	0.499	0.509	0.534	0.555	0.589	0.603	0.633	0.635
300.5	0.615	0.619	0.602	0.555	0.529	0.511	0.509	0.497	0.507	0.531	0.552	0.586	0.6	0.63	0.632
301	0.615	0.619	0.601	0.554	0.528	0.51	0.508	0.495	0.505	0.529	0.549	0.583	0.596	0.626	0.628
301.5	0.616	0.619	0.602	0.554	0.529	0.509	0.508	0.494	0.503	0.526	0.547	0.58	0.594	0.623	0.625
302	0.616	0.618	0.602	0.554	0.529	0.508	0.506	0.492	0.5	0.523	0.543	0.576	0.59	0.619	0.621
302.5	0.616	0.618	0.601	0.554	0.529	0.507	0.505	0.491	0.498	0.52	0.539	0.572	0.587	0.615	0.617
303	0.616	0.618	0.602	0.554	0.529	0.507	0.504	0.49	0.496	0.518	0.537	0.568	0.584	0.611	0.614
303.5	0.617	0.619	0.602	0.555	0.53	0.507	0.504	0.489	0.494	0.516	0.534	0.565	0.58	0.608	0.611
304	0.617	0.619	0.603	0.555	0.53	0.507	0.503	0.488	0.492	0.514	0.531	0.562	0.577	0.605	0.608
304.5	0.618	0.62	0.603	0.556	0.53	0.507	0.503	0.486	0.489	0.511	0.528	0.559	0.574	0.602	0.605
305	0.619	0.62	0.605	0.556	0.531	0.507	0.502	0.485	0.488	0.509	0.525	0.556	0.57	0.599	0.602
305.5	0.619	0.621	0.606	0.557	0.532	0.509	0.502	0.484	0.487	0.507	0.522	0.554	0.568	0.597	0.599
306	0.621	0.621	0.606	0.557	0.533	0.509	0.502	0.482	0.485	0.505	0.52	0.551	0.565	0.593	0.596
306.5	0.622	0.621	0.606	0.557	0.534	0.509	0.501	0.481	0.484	0.502	0.517	0.548	0.561	0.591	0.593
307	0.622	0.621	0.606	0.556	0.534	0.509	0.5	0.48	0.482	0.5	0.515	0.545	0.558	0.588	0.59
307.5	0.622	0.621	0.605	0.556	0.535	0.509	0.499	0.479	0.481	0.499	0.513	0.542	0.557	0.585	0.589
308	0.622	0.622	0.605	0.555	0.535	0.508	0.498	0.477	0.479	0.498	0.512	0.539	0.554	0.583	0.587
308.5	0.622	0.622	0.605	0.555	0.535	0.508	0.498	0.476	0.478	0.496	0.509	0.537	0.552	0.582	0.585
309	0.621	0.623	0.605	0.555	0.535	0.508	0.498	0.476	0.478	0.496	0.508	0.536	0.551	0.58	0.583
309.5	0.622	0.623	0.606	0.555	0.535	0.509	0.498	0.476	0.477	0.494	0.506	0.534	0.55	0.578	0.581
310	0.621	0.623	0.607	0.555	0.534	0.51	0.499	0.476	0.477	0.493	0.506	0.534	0.548	0.576	0.579
310.5	0.62	0.622	0.607	0.554	0.535	0.51	0.499	0.475	0.477	0.491	0.505	0.533	0.547	0.574	0.578
311	0.619	0.621	0.607	0.554	0.534	0.51	0.499	0.475	0.476	0.491	0.505	0.532	0.546	0.573	0.577
311.5	0.618	0.619	0.607	0.554	0.533	0.508	0.498	0.473	0.474	0.489	0.504	0.531	0.544	0.572	0.575
312	0.617	0.618	0.606	0.553	0.533	0.507	0.497	0.473	0.473	0.488	0.503	0.53	0.543	0.571	0.574
312.5	0.616	0.618	0.604	0.553	0.532	0.506	0.497	0.472	0.472	0.487	0.501	0.528	0.542	0.57	0.573
313	0.614	0.618	0.603	0.553	0.531	0.506	0.496	0.471	0.471	0.487	0.501	0.527	0.541	0.569	0.571
313.5	0.614	0.618	0.603	0.551	0.531	0.505	0.495	0.472	0.471	0.487	0.499	0.527	0.54	0.569	0.571
314	0.612	0.618	0.602	0.552	0.531	0.506	0.496	0.472	0.471	0.488	0.499	0.527	0.54	0.568	0.571
314.5	0.613	0.619	0.601	0.552	0.531	0.506	0.497	0.472	0.472	0.49	0.498	0.527	0.54	0.568	0.57
315	0.613	0.618	0.602	0.552	0.53	0.507	0.496	0.473	0.472	0.491	0.499	0.527	0.54	0.568	0.571
315.5	0.613	0.618	0.602	0.551	0.53	0.507	0.497	0.473	0.473	0.491	0.5	0.528	0.54	0.569	0.571
316	0.613	0.618	0.601	0.552	0.53	0.507	0.497	0.473	0.473	0.491	0.501	0.528	0.541	0.569	0.571
316.5	0.614	0.619	0.603	0.553	0.531	0.508	0.497	0.473	0.474	0.491	0.502	0.529	0.541	0.571	0.572
317	0.614	0.617	0.603	0.553	0.532	0.508	0.498	0.474	0.474	0.49	0.503	0.53	0.542	0.571	0.573
317.5	0.616	0.617	0.603	0.554	0.532	0.509	0.498	0.475	0.475	0.491	0.504	0.531	0.543	0.572	0.573
318	0.617	0.618	0.604	0.555	0.533	0.51	0.499	0.476	0.475	0.49	0.505	0.532	0.543	0.572	0.573
318.5	0.618	0.618	0.604	0.555	0.533	0.51	0.5	0.477	0.476	0.49	0.506	0.532	0.543	0.572	0.574
319	0.619	0.618	0.603	0.556	0.533	0.511	0.501	0.477	0.477	0.491	0.507	0.532	0.543	0.572	0.573
319.5	0.619	0.619	0.603	0.557	0.533	0.511	0.501	0.478	0.478	0.492	0.507	0.533	0.544	0.573	0.574
320	0.618	0.62	0.604	0.557	0.533	0.511	0.502	0.478	0.479	0.492	0.508	0.533	0.545	0.573	0.574
320.5	0.618	0.62	0.604	0.557	0.533	0.511	0.502	0.479	0.479	0.494	0.508	0.534	0.545	0.573	0.574
321	0.618	0.62	0.604	0.558	0.533	0.511	0.502	0.479	0.48	0.494	0.508	0.535	0.546	0.572	0.574
321.5	0.618	0.62	0.606	0.558	0.533	0.511	0.502	0.48	0.481	0.494	0.508	0.536	0.547	0.573	0.575
322	0.619	0.62	0.606	0.559	0.533	0.512	0.502	0.48	0.48	0.495	0.509	0.535	0.547	0.573	0.575
322.5	0.618	0.62	0.605	0.558	0.534	0.511	0.502	0.48	0.479	0.495	0.509	0.535	0.547	0.573	0.576
323	0.619	0.619	0.605	0.559	0.534	0.511	0.502	0.48	0.479	0.494	0.508	0.534	0.547	0.573	0.575
323.5	0.619	0.619	0.605	0.558	0.533	0.51	0.502	0.48	0.479	0.495	0.508	0.533	0.546	0.573	0.575
324	0.619	0.618	0.604	0.556	0.533	0.509	0.502	0.479	0.478	0.494	0.507	0.531	0.545	0.571	0.573
324.5	0.619	0.618	0.603	0.555	0.533	0.509	0.501	0.478	0.477	0.493	0.506	0.531	0.544	0.57	0.573
325	0.619	0.618	0.602	0.555	0.532	0.509	0.5	0.478	0.477	0.492	0.505	0.531	0.543	0.569	0.571
325.5	0.617	0.617	0.602	0.554	0.531	0.507	0.5	0.476	0.476	0.491	0.503	0.53	0.541	0.567	0.569
326	0.617	0.616	0.6	0.553	0.531	0.507	0.5	0.475	0.475	0.489	0.501	0.529	0.54	0.565	0.568
326.5	0.617	0.615	0.6	0.552	0.529	0.506	0.499	0.474	0.474	0.489	0.5	0.528	0.538	0.564	0.566
327	0.615	0.615	0.6	0.551	0.528	0.505	0.498	0.473	0.473	0.488	0.498	0.526	0.537	0.562	0.565
327.5	0.615	0.614	0.6	0.55	0.527	0.505	0.498	0.472	0.472	0.487	0.497	0.524	0.535	0.561	0.562
328	0.615	0.613	0.599	0.549	0.528	0.505	0.497	0.472	0.472	0.486	0.497	0.524	0.534	0.56	0.56
328.5	0.613	0.612	0.598	0.549	0.527	0.504	0.496	0.471	0.471	0.485	0.496	0.522	0.533	0.56	0.559
329	0.612	0.612	0.597	0.548	0.527	0.504	0.495	0.471	0.47	0.484	0.496	0.521	0.531	0.558	0.558
329.5	0.611	0.611	0.596	0.547	0.526	0.503	0.494	0.469	0.469	0.483	0.494	0.519	0.53	0.557	0.557
330	0.611	0.611	0.595	0.547	0.525	0.502	0.493	0.468	0.468	0.483	0.493	0.518	0.529	0.556	0.556
330.5	0.611	0.61	0.594	0.546	0.524	0.502	0.493	0.467	0.468	0.482	0.493	0.517	0.528	0.554	0.555
331	0.61	0.61	0.595	0.546	0.524	0.502	0.493	0.467	0.467	0.481	0.492	0.517	0.528	0.554	0.555
331.5	0.61	0.609	0.594	0.545	0.524	0.502	0.492	0.467	0.467	0.481	0.491	0.516	0.527	0.553	0.553
332	0.611	0.609	0.594	0.545	0.524	0.501	0.493	0.468	0.467	0.48	0.492	0.516	0.527	0.553	0.552
332.5	0.612	0.609	0.594	0.545	0.525	0.502	0.493	0.469	0.466	0.48	0.492	0.516	0.527	0.552	0.552
333	0.611	0.609	0.594	0.545	0.524	0.501	0.492	0.468	0.466	0.479	0.491	0.515	0.525	0.552	0.551
333.5	0.612	0.609	0.594	0.545	0.524	0.5	0.492	0.468	0.466	0.479	0.49	0.515	0.524	0.55	0.55
334	0.612	0.609	0.594	0.546	0.525	0.5	0.492	0.468	0.465	0.479	0.49	0.515	0.524	0.549	0.549
334.5	0.611	0.608	0.595	0.546	0.524	0.5	0.492	0.468	0.466	0.479	0.489	0.515	0.523	0.548	0.549
335	0.611	0.609	0.595	0.547	0.524	0.5	0.493	0.468	0.466	0.479	0.489	0.514	0.523	0.548	0.548
335.5	0.611	0.609	0.596	0.547	0.525	0.501	0.493	0.469	0.467	0.478	0.488	0.513	0.522	0.547	0.547
336	0.612	0.61	0.596	0.547	0.525	0.501	0.493	0.468	0.467	0.478	0.488	0.512	0.522	0.547	0.547
336.5	0.612	0.61	0.596	0.548	0.525	0.501	0.493	0.468	0.467	0.477	0.488	0.512	0.52	0.546	0.546
337	0.613	0.611	0.597	0.548	0.525	0.502	0.493	0.468	0.466	0.477	0.487	0.511	0.52	0.545	0.545
337.5	0.613	0.611	0.597	0.548	0.526	0.501	0.491	0.467	0.466	0.476	0.487	0.509	0.518	0.543	0.543
338	0.613	0.611	0.597	0.547	0.526	0.501	0.491	0.467	0.465	0.476	0.486	0.508	0.517	0.542	0.541
338.5	0.613	0.612	0.597	0.547	0.526	0.501	0.489	0.467	0.465	0.476	0.485	0.506	0.515	0.54	0.539
339	0.613	0.611	0.597	0.547	0.526	0.5	0.489	0.466	0.463	0.474	0.484	0.504	0.514	0.539	0.538
339.5	0.613	0.611	0.596	0.547	0.525	0.499	0.489	0.465	0.462	0.473	0.482	0.503	0.512	0.537	0.536
340	0.613	0.611	0.596	0.546	0.525	0.499	0.489	0.464	0.461	0.472	0.48	0.502	0.51	0.535	0.534
340.5	0.613	0.61	0.595	0.546	0.524	0.498	0.488	0.463	0.458	0.47	0.477	0.499	0.508	0.532	0.532
341	0.613	0.61	0.594	0.545	0.524	0.497	0.488	0.461	0.456	0.468	0.475	0.496	0.505	0.53	0.529
341.5	0.613	0.609	0.593	0.544	0.523	0.496	0.486	0.46	0.455	0.466	0.472	0.493	0.502	0.526	0.526
342	0.612	0.608	0.593	0.542	0.522	0.496	0.484	0.458	0.453	0.463	0.469	0.491	0.499	0.522	0.522
342.5	0.611	0.607	0.592	0.541	0.52	0.494	0.482	0.456	0.451	0.46	0.466	0.487	0.495	0.518	0.518
343	0.611	0.607	0.591	0.54	0.519	0.493	0.481	0.454	0.45	0.457	0.464	0.484	0.492	0.514	0.514
343.5	0.61	0.606	0.591	0.538	0.518	0.491	0.479	0.452	0.448	0.454	0.461	0.481	0.488	0.509	0.51
344	0.609	0.604	0.59	0.537	0.517	0.49	0.477	0.45	0.445	0.45	0.457	0.477	0.484	0.505	0.505
344.5	0.608	0.604	0.589	0.536	0.516	0.489	0.476	0.447	0.442	0.447	0.453	0.473	0.48	0.501	0.5
345	0.607	0.603	0.588	0.534	0.515	0.487	0.474	0.445	0.439	0.444	0.449	0.469	0.476	0.497	0.495
345.5	0.606	0.602	0.587	0.532	0.514	0.486	0.472	0.442	0.436	0.441	0.446	0.464	0.471	0.492	0.49
346	0.606	0.601	0.585	0.53	0.513	0.485	0.471	0.44	0.434	0.438	0.442	0.46	0.467	0.487	0.485
346.5	0.605	0.601	0.584	0.529	0.512	0.484	0.469	0.438	0.432	0.435	0.438	0.456	0.462	0.482	0.481
347	0.605	0.601	0.583	0.528	0.511	0.482	0.468	0.437	0.43	0.432	0.435	0.452	0.458	0.478	0.476
347.5	0.605	0.6	0.583	0.526	0.51	0.481	0.466	0.434	0.427	0.429	0.431	0.448	0.454	0.472	0.471
348	0.604	0.598	0.581	0.526	0.51	0.479	0.465	0.432	0.425	0.426	0.428	0.444	0.449	0.468	0.467
348.5	0.604	0.598	0.581	0.525	0.509	0.478	0.463	0.43	0.422	0.423	0.425	0.44	0.445	0.463	0.462
349	0.604	0.597	0.58	0.524	0.509	0.476	0.461	0.428	0.419	0.42	0.421	0.435	0.44	0.458	0.456
349.5	0.603	0.597	0.579	0.524	0.508	0.475	0.46	0.427	0.418	0.417	0.418	0.432	0.436	0.453	0.452
350	0.603	0.597	0.579	0.523	0.507	0.475	0.459	0.426	0.416	0.414	0.415	0.429	0.432	0.449	0.447
350.5	0.603	0.597	0.579	0.522	0.506	0.475	0.458	0.425	0.415	0.412	0.412	0.426	0.429	0.444	0.443
351	0.603	0.596	0.578	0.521	0.506	0.474	0.458	0.424	0.413	0.41	0.409	0.422	0.424	0.44	0.439
351.5	0.603	0.597	0.578	0.521	0.505	0.473	0.458	0.422	0.411	0.407	0.406	0.419	0.421	0.436	0.435
352	0.603	0.595	0.577	0.52	0.505	0.473	0.457	0.421	0.41	0.405	0.404	0.415	0.417	0.432	0.431
352.5	0.602	0.595	0.577	0.52	0.505	0.472	0.456	0.42	0.408	0.404	0.402	0.412	0.413	0.428	0.427
353	0.602	0.595	0.577	0.519	0.505	0.471	0.455	0.419	0.407	0.401	0.399	0.409	0.41	0.424	0.423
353.5	0.602	0.594	0.576	0.518	0.504	0.47	0.454	0.418	0.406	0.4	0.397	0.407	0.407	0.421	0.419
354	0.603	0.594	0.576	0.519	0.504	0.47	0.454	0.417	0.405	0.398	0.395	0.405	0.404	0.418	0.416
354.5	0.603	0.594	0.577	0.518	0.504	0.469	0.453	0.416	0.404	0.396	0.393	0.402	0.401	0.415	0.413
355	0.603	0.594	0.576	0.518	0.503	0.469	0.452	0.415	0.403	0.394	0.391	0.399	0.399	0.412	0.41
355.5	0.603	0.594	0.576	0.518	0.503	0.468	0.452	0.414	0.402	0.393	0.389	0.397	0.396	0.409	0.407
356	0.603	0.594	0.575	0.517	0.502	0.468	0.451	0.413	0.401	0.391	0.387	0.395	0.394	0.406	0.404
356.5	0.602	0.592	0.575	0.517	0.501	0.468	0.449	0.412	0.399	0.39	0.385	0.392	0.391	0.403	0.401
357	0.6	0.591	0.573	0.515	0.5	0.466	0.448	0.411	0.398	0.388	0.383	0.39	0.388	0.4	0.397
357.5	0.6	0.59	0.572	0.515	0.499	0.465	0.447	0.41	0.397	0.387	0.382	0.388	0.386	0.397	0.395
358	0.599	0.589	0.571	0.514	0.498	0.464	0.445	0.409	0.396	0.385	0.38	0.385	0.383	0.394	0.391
358.5	0.598	0.588	0.57	0.513	0.496	0.462	0.444	0.408	0.394	0.384	0.378	0.383	0.381	0.391	0.388
359	0.597	0.587	0.569	0.511	0.496	0.461	0.443	0.406	0.393	0.381	0.376	0.38	0.378	0.388	0.385
359.5	0.596	0.586	0.568	0.51	0.494	0.46	0.442	0.405	0.392	0.38	0.374	0.378	0.376	0.385	0.382
360	0.595	0.585	0.566	0.509	0.493	0.458	0.44	0.404	0.39	0.378	0.372	0.376	0.373	0.382	0.379
360.5	0.593	0.584	0.565	0.508	0.492	0.457	0.439	0.403	0.388	0.376	0.369	0.373	0.371	0.38	0.377
361	0.592	0.583	0.563	0.506	0.491	0.455	0.437	0.401	0.386	0.374	0.367	0.371	0.368	0.377	0.374
361.5	0.591	0.581	0.561	0.504	0.489	0.453	0.435	0.399	0.384	0.372	0.365	0.369	0.365	0.375	0.371
362	0.588	0.579	0.559	0.502	0.487	0.451	0.433	0.397	0.382	0.37	0.363	0.366	0.362	0.372	0.368
362.5	0.587	0.577	0.557	0.501	0.485	0.449	0.431	0.395	0.38	0.368	0.36	0.364	0.36	0.369	0.365
363	0.585	0.575	0.555	0.499	0.483	0.447	0.429	0.393	0.378	0.365	0.358	0.361	0.357	0.367	0.362
363.5	0.583	0.572	0.553	0.496	0.482	0.445	0.426	0.39	0.377	0.363	0.356	0.358	0.355	0.363	0.359
364	0.582	0.57	0.551	0.494	0.48	0.443	0.424	0.388	0.375	0.361	0.354	0.355	0.352	0.361	0.356
364.5	0.581	0.568	0.549	0.492	0.478	0.441	0.422	0.386	0.372	0.359	0.351	0.352	0.349	0.358	0.354
365	0.579	0.566	0.547	0.49	0.476	0.439	0.42	0.384	0.371	0.356	0.349	0.35	0.347	0.355	0.352
365.5	0.577	0.565	0.545	0.488	0.474	0.437	0.418	0.383	0.368	0.354	0.346	0.347	0.344	0.353	0.349
366	0.576	0.563	0.543	0.487	0.472	0.435	0.416	0.38	0.366	0.352	0.344	0.345	0.342	0.351	0.347
366.5	0.574	0.56	0.541	0.484	0.47	0.432	0.414	0.378	0.363	0.349	0.342	0.343	0.339	0.348	0.344
367	0.572	0.558	0.539	0.483	0.468	0.43	0.411	0.375	0.361	0.347	0.34	0.341	0.337	0.345	0.342
367.5	0.57	0.557	0.537	0.48	0.465	0.428	0.409	0.373	0.358	0.345	0.337	0.338	0.335	0.343	0.34
368	0.569	0.554	0.535	0.478	0.463	0.426	0.407	0.371	0.356	0.343	0.335	0.336	0.332	0.341	0.338
368.5	0.567	0.552	0.533	0.477	0.462	0.423	0.405	0.369	0.354	0.341	0.333	0.333	0.33	0.338	0.336
369	0.566	0.55	0.531	0.475	0.46	0.422	0.403	0.368	0.353	0.34	0.331	0.332	0.329	0.337	0.334
369.5	0.566	0.549	0.53	0.473	0.459	0.421	0.402	0.366	0.351	0.338	0.329	0.33	0.327	0.335	0.333
370	0.565	0.547	0.528	0.471	0.458	0.419	0.4	0.364	0.35	0.337	0.329	0.328	0.326	0.334	0.331
370.5	0.564	0.546	0.526	0.47	0.457	0.417	0.399	0.363	0.348	0.335	0.327	0.328	0.325	0.332	0.33
371	0.563	0.544	0.525	0.468	0.455	0.416	0.397	0.361	0.347	0.334	0.326	0.327	0.324	0.331	0.329
371.5	0.562	0.543	0.523	0.466	0.454	0.415	0.397	0.36	0.345	0.333	0.325	0.326	0.323	0.33	0.328
372	0.561	0.541	0.522	0.465	0.453	0.413	0.395	0.358	0.344	0.332	0.324	0.325	0.321	0.329	0.327
372.5	0.559	0.54	0.52	0.463	0.451	0.411	0.394	0.357	0.343	0.331	0.323	0.324	0.32	0.328	0.327
373	0.557	0.537	0.517	0.462	0.449	0.41	0.392	0.355	0.342	0.329	0.322	0.323	0.319	0.328	0.326
373.5	0.555	0.535	0.515	0.46	0.448	0.408	0.391	0.354	0.341	0.328	0.321	0.321	0.319	0.327	0.325
374	0.552	0.533	0.513	0.459	0.446	0.407	0.389	0.352	0.339	0.327	0.32	0.321	0.318	0.326	0.325
374.5	0.55	0.531	0.511	0.457	0.444	0.405	0.388	0.35	0.338	0.325	0.319	0.32	0.317	0.326	0.324
375	0.547	0.529	0.509	0.455	0.442	0.403	0.387	0.349	0.337	0.324	0.318	0.319	0.317	0.325	0.323
375.5	0.545	0.527	0.506	0.453	0.44	0.401	0.385	0.347	0.335	0.324	0.318	0.318	0.316	0.325	0.323
376	0.542	0.524	0.504	0.451	0.438	0.399	0.382	0.345	0.334	0.322	0.316	0.317	0.315	0.324	0.322
376.5	0.539	0.521	0.501	0.448	0.435	0.397	0.38	0.344	0.332	0.321	0.315	0.316	0.315	0.323	0.321
377	0.535	0.518	0.498	0.446	0.432	0.394	0.378	0.342	0.33	0.319	0.314	0.315	0.314	0.322	0.32
377.5	0.532	0.515	0.494	0.443	0.43	0.392	0.376	0.34	0.329	0.318	0.313	0.315	0.313	0.321	0.319
378	0.529	0.511	0.491	0.44	0.427	0.389	0.374	0.338	0.327	0.316	0.312	0.314	0.312	0.32	0.318
378.5	0.525	0.508	0.487	0.438	0.424	0.387	0.372	0.337	0.326	0.315	0.311	0.313	0.311	0.319	0.318
379	0.521	0.504	0.483	0.435	0.421	0.384	0.37	0.335	0.324	0.314	0.31	0.312	0.31	0.318	0.317
379.5	0.517	0.5	0.479	0.432	0.418	0.381	0.368	0.333	0.323	0.313	0.309	0.31	0.309	0.317	0.316
380	0.512	0.496	0.475	0.429	0.415	0.379	0.365	0.33	0.321	0.312	0.307	0.309	0.308	0.317	0.316
380.5	0.507	0.492	0.471	0.426	0.411	0.376	0.363	0.328	0.319	0.31	0.306	0.308	0.307	0.316	0.315
381	0.502	0.487	0.468	0.423	0.407	0.373	0.36	0.326	0.317	0.308	0.305	0.307	0.306	0.315	0.314
381.5	0.496	0.482	0.463	0.42	0.404	0.37	0.358	0.324	0.316	0.307	0.304	0.306	0.305	0.314	0.313
382	0.491	0.478	0.459	0.416	0.4	0.367	0.355	0.322	0.314	0.306	0.303	0.305	0.304	0.313	0.312
382.5	0.485	0.472	0.453	0.413	0.397	0.364	0.352	0.32	0.312	0.304	0.301	0.304	0.303	0.312	0.311
383	0.479	0.467	0.449	0.409	0.393	0.361	0.349	0.318	0.31	0.303	0.3	0.302	0.302	0.311	0.31
383.5	0.473	0.462	0.444	0.405	0.389	0.358	0.347	0.316	0.308	0.301	0.299	0.301	0.301	0.31	0.309
384	0.467	0.456	0.438	0.402	0.385	0.355	0.344	0.314	0.306	0.3	0.297	0.3	0.3	0.309	0.308
384.5	0.461	0.451	0.433	0.398	0.38	0.351	0.342	0.312	0.304	0.298	0.296	0.299	0.299	0.307	0.307
385	0.455	0.446	0.429	0.394	0.377	0.348	0.339	0.31	0.303	0.297	0.295	0.298	0.298	0.306	0.306
385.5	0.449	0.441	0.424	0.391	0.373	0.345	0.337	0.307	0.301	0.296	0.294	0.297	0.297	0.305	0.305
386	0.443	0.435	0.418	0.387	0.368	0.342	0.334	0.306	0.3	0.295	0.293	0.296	0.296	0.304	0.304
386.5	0.437	0.43	0.414	0.384	0.365	0.339	0.332	0.304	0.298	0.294	0.292	0.295	0.295	0.304	0.303
387	0.43	0.424	0.409	0.38	0.362	0.337	0.329	0.303	0.297	0.293	0.291	0.294	0.294	0.303	0.302
387.5	0.424	0.419	0.404	0.377	0.358	0.334	0.327	0.301	0.295	0.292	0.29	0.294	0.293	0.302	0.301
388	0.418	0.413	0.399	0.373	0.354	0.332	0.325	0.3	0.294	0.291	0.289	0.292	0.292	0.302	0.3
388.5	0.412	0.408	0.395	0.37	0.351	0.33	0.323	0.298	0.293	0.29	0.288	0.292	0.292	0.301	0.3
389	0.406	0.404	0.391	0.367	0.347	0.327	0.321	0.296	0.292	0.289	0.288	0.291	0.291	0.3	0.299
389.5	0.401	0.399	0.387	0.364	0.344	0.325	0.319	0.295	0.291	0.288	0.287	0.291	0.291	0.3	0.299
390	0.396	0.394	0.382	0.362	0.341	0.323	0.318	0.294	0.29	0.288	0.287	0.29	0.291	0.299	0.298
390.5	0.39	0.389	0.378	0.359	0.338	0.321	0.317	0.293	0.289	0.287	0.286	0.29	0.29	0.299	0.298
391	0.386	0.385	0.375	0.357	0.335	0.319	0.315	0.292	0.288	0.286	0.286	0.289	0.29	0.298	0.297
391.5	0.381	0.381	0.371	0.354	0.332	0.317	0.314	0.291	0.287	0.286	0.285	0.289	0.29	0.298	0.297
392	0.376	0.377	0.368	0.352	0.33	0.316	0.313	0.29	0.287	0.286	0.285	0.289	0.289	0.298	0.297
392.5	0.372	0.373	0.365	0.35	0.328	0.315	0.312	0.29	0.287	0.286	0.285	0.289	0.289	0.298	0.297
393	0.368	0.369	0.362	0.349	0.326	0.314	0.311	0.289	0.286	0.285	0.284	0.289	0.289	0.298	0.297
393.5	0.364	0.366	0.36	0.347	0.324	0.313	0.311	0.288	0.286	0.285	0.285	0.289	0.289	0.298	0.297
394	0.36	0.363	0.357	0.345	0.322	0.312	0.31	0.288	0.285	0.285	0.284	0.289	0.289	0.298	0.297
394.5	0.356	0.36	0.354	0.343	0.32	0.311	0.309	0.288	0.285	0.285	0.284	0.289	0.289	0.298	0.297
395	0.353	0.357	0.352	0.341	0.319	0.31	0.309	0.287	0.285	0.285	0.284	0.289	0.289	0.298	0.297
395.5	0.35	0.354	0.349	0.34	0.317	0.309	0.308	0.287	0.285	0.285	0.284	0.288	0.289	0.298	0.297
396	0.347	0.351	0.347	0.339	0.316	0.308	0.308	0.287	0.284	0.284	0.284	0.288	0.289	0.298	0.297
396.5	0.344	0.348	0.346	0.337	0.315	0.307	0.307	0.286	0.284	0.284	0.284	0.288	0.289	0.298	0.297
397	0.341	0.346	0.344	0.336	0.313	0.307	0.307	0.286	0.284	0.284	0.284	0.288	0.289	0.298	0.297
397.5	0.338	0.343	0.342	0.335	0.312	0.306	0.306	0.286	0.284	0.284	0.284	0.288	0.289	0.298	0.297
398	0.336	0.341	0.341	0.334	0.311	0.305	0.306	0.285	0.284	0.284	0.284	0.288	0.289	0.298	0.297
398.5	0.334	0.339	0.339	0.333	0.31	0.304	0.305	0.285	0.283	0.284	0.284	0.288	0.289	0.297	0.297
399	0.331	0.337	0.337	0.333	0.309	0.304	0.305	0.285	0.283	0.283	0.284	0.288	0.289	0.297	0.297
399.5	0.329	0.335	0.335	0.331	0.308	0.303	0.304	0.284	0.282	0.283	0.284	0.288	0.288	0.297	0.296
400	0.327	0.333	0.334	0.33	0.307	0.303	0.304	0.284	0.282	0.283	0.284	0.288	0.288	0.297	0.296
400.5	0.325	0.332	0.332	0.329	0.306	0.302	0.304	0.283	0.282	0.282	0.283	0.287	0.288	0.297	0.296
401	0.323	0.33	0.331	0.328	0.305	0.302	0.304	0.283	0.282	0.282	0.283	0.287	0.288	0.297	0.296
401.5	0.321	0.329	0.329	0.328	0.304	0.301	0.303	0.282	0.282	0.282	0.282	0.287	0.288	0.296	0.296
402	0.319	0.327	0.328	0.326	0.302	0.3	0.303	0.282	0.281	0.281	0.282	0.287	0.287	0.296	0.296
402.5	0.317	0.325	0.326	0.325	0.301	0.299	0.302	0.281	0.28	0.281	0.281	0.286	0.287	0.295	0.295
403	0.316	0.323	0.325	0.324	0.3	0.298	0.301	0.28	0.279	0.28	0.281	0.285	0.286	0.295	0.295
403.5	0.314	0.321	0.324	0.323	0.298	0.297	0.3	0.28	0.278	0.28	0.28	0.285	0.285	0.294	0.294
404	0.312	0.32	0.322	0.322	0.297	0.296	0.299	0.279	0.278	0.279	0.279	0.284	0.285	0.294	0.293
404.5	0.31	0.318	0.321	0.321	0.296	0.295	0.299	0.278	0.277	0.278	0.279	0.283	0.284	0.293	0.293
405	0.309	0.317	0.319	0.32	0.295	0.294	0.298	0.278	0.277	0.278	0.279	0.283	0.284	0.292	0.292
405.5	0.307	0.315	0.318	0.319	0.294	0.293	0.297	0.277	0.276	0.277	0.278	0.282	0.283	0.291	0.291
406	0.305	0.314	0.317	0.318	0.292	0.292	0.296	0.276	0.276	0.276	0.277	0.282	0.283	0.291	0.29
406.5	0.303	0.312	0.315	0.317	0.291	0.292	0.295	0.276	0.275	0.275	0.277	0.281	0.282	0.29	0.29
407	0.302	0.311	0.314	0.316	0.29	0.29	0.294	0.275	0.274	0.275	0.276	0.28	0.281	0.29	0.289
407.5	0.3	0.309	0.312	0.315	0.289	0.289	0.293	0.274	0.273	0.274	0.275	0.279	0.28	0.289	0.288
408	0.299	0.308	0.311	0.314	0.288	0.288	0.292	0.274	0.272	0.273	0.274	0.279	0.279	0.288	0.288
408.5	0.297	0.306	0.309	0.313	0.286	0.287	0.291	0.273	0.272	0.273	0.274	0.278	0.278	0.288	0.288
409	0.296	0.305	0.308	0.312	0.285	0.286	0.29	0.272	0.271	0.272	0.273	0.277	0.278	0.287	0.287
409.5	0.295	0.304	0.307	0.311	0.284	0.285	0.29	0.271	0.271	0.271	0.273	0.277	0.277	0.287	0.286
410	0.293	0.303	0.306	0.31	0.283	0.285	0.289	0.271	0.27	0.27	0.272	0.276	0.277	0.286	0.285
410.5	0.292	0.302	0.305	0.309	0.282	0.284	0.288	0.27	0.269	0.27	0.271	0.276	0.276	0.285	0.285
411	0.29	0.301	0.304	0.308	0.281	0.283	0.287	0.27	0.269	0.27	0.271	0.275	0.276	0.285	0.284
411.5	0.289	0.299	0.303	0.307	0.28	0.282	0.287	0.269	0.268	0.27	0.271	0.275	0.275	0.284	0.284
412	0.288	0.299	0.302	0.307	0.279	0.281	0.286	0.269	0.268	0.269	0.27	0.274	0.275	0.284	0.283
412.5	0.287	0.298	0.301	0.306	0.279	0.281	0.285	0.268	0.268	0.269	0.27	0.274	0.275	0.284	0.283
413	0.287	0.297	0.301	0.306	0.278	0.28	0.285	0.268	0.268	0.269	0.27	0.274	0.275	0.284	0.283
413.5	0.286	0.296	0.3	0.305	0.277	0.28	0.284	0.268	0.268	0.268	0.27	0.274	0.275	0.284	0.283
414	0.285	0.296	0.3	0.305	0.277	0.28	0.284	0.268	0.268	0.268	0.27	0.274	0.275	0.284	0.283
414.5	0.285	0.296	0.3	0.305	0.277	0.279	0.284	0.268	0.268	0.269	0.27	0.274	0.275	0.284	0.283
415	0.284	0.295	0.299	0.305	0.277	0.279	0.283	0.268	0.268	0.268	0.27	0.274	0.275	0.284	0.283
415.5	0.284	0.295	0.299	0.304	0.276	0.279	0.283	0.268	0.268	0.269	0.27	0.274	0.275	0.284	0.283
416	0.284	0.295	0.298	0.304	0.276	0.279	0.283	0.268	0.268	0.269	0.27	0.275	0.275	0.284	0.283
416.5	0.283	0.294	0.298	0.304	0.276	0.279	0.283	0.268	0.268	0.269	0.27	0.275	0.275	0.284	0.283
417	0.283	0.294	0.298	0.304	0.276	0.279	0.283	0.269	0.268	0.269	0.271	0.275	0.275	0.284	0.284
417.5	0.283	0.294	0.298	0.304	0.276	0.279	0.283	0.269	0.268	0.27	0.271	0.275	0.276	0.285	0.284
418	0.283	0.294	0.298	0.304	0.276	0.279	0.284	0.269	0.268	0.27	0.271	0.276	0.276	0.285	0.284
418.5	0.283	0.294	0.298	0.305	0.276	0.279	0.284	0.27	0.269	0.271	0.272	0.276	0.277	0.285	0.285
419	0.283	0.294	0.298	0.305	0.277	0.279	0.284	0.27	0.269	0.271	0.272	0.276	0.277	0.285	0.285
419.5	0.283	0.294	0.298	0.305	0.277	0.279	0.284	0.27	0.27	0.272	0.272	0.276	0.277	0.285	0.285
420	0.283	0.294	0.298	0.305	0.277	0.279	0.285	0.271	0.271	0.272	0.272	0.276	0.278	0.286	0.285
420.5	0.284	0.295	0.299	0.306	0.277	0.28	0.285	0.271	0.271	0.272	0.273	0.277	0.278	0.286	0.286
421	0.283	0.295	0.299	0.306	0.278	0.28	0.285	0.271	0.271	0.273	0.273	0.277	0.278	0.287	0.286
421.5	0.283	0.295	0.299	0.306	0.278	0.28	0.285	0.272	0.271	0.273	0.273	0.277	0.278	0.287	0.286
422	0.284	0.295	0.299	0.306	0.278	0.28	0.285	0.272	0.272	0.273	0.274	0.278	0.278	0.287	0.287
422.5	0.284	0.295	0.299	0.306	0.278	0.28	0.286	0.272	0.272	0.273	0.274	0.278	0.279	0.287	0.287
423	0.284	0.295	0.299	0.306	0.278	0.281	0.286	0.272	0.272	0.273	0.274	0.278	0.279	0.287	0.287
423.5	0.284	0.295	0.299	0.306	0.278	0.281	0.286	0.272	0.272	0.273	0.274	0.278	0.279	0.287	0.287
424	0.285	0.295	0.299	0.306	0.278	0.281	0.286	0.272	0.272	0.274	0.274	0.278	0.279	0.287	0.287
424.5	0.285	0.295	0.3	0.306	0.278	0.281	0.286	0.272	0.272	0.273	0.274	0.278	0.279	0.288	0.287
425	0.284	0.295	0.3	0.306	0.278	0.281	0.286	0.272	0.272	0.273	0.274	0.278	0.279	0.287	0.287
425.5	0.284	0.295	0.299	0.306	0.278	0.281	0.286	0.272	0.272	0.273	0.274	0.278	0.279	0.287	0.287
426	0.284	0.295	0.299	0.306	0.278	0.281	0.286	0.272	0.271	0.273	0.274	0.278	0.279	0.287	0.287
426.5	0.283	0.294	0.299	0.306	0.278	0.28	0.285	0.271	0.271	0.273	0.273	0.278	0.278	0.287	0.286
427	0.283	0.294	0.298	0.305	0.278	0.28	0.285	0.271	0.27	0.272	0.273	0.277	0.278	0.286	0.286
427.5	0.283	0.294	0.298	0.305	0.278	0.28	0.285	0.27	0.27	0.272	0.272	0.277	0.277	0.286	0.286
428	0.283	0.293	0.298	0.304	0.277	0.28	0.285	0.27	0.27	0.272	0.272	0.276	0.277	0.286	0.285
428.5	0.282	0.293	0.298	0.304	0.277	0.279	0.284	0.27	0.269	0.271	0.272	0.276	0.276	0.285	0.285
429	0.282	0.293	0.298	0.303	0.277	0.279	0.284	0.269	0.269	0.271	0.271	0.276	0.276	0.285	0.284
429.5	0.282	0.292	0.297	0.303	0.276	0.278	0.284	0.269	0.268	0.27	0.271	0.275	0.276	0.284	0.284
430	0.281	0.292	0.296	0.302	0.276	0.278	0.283	0.268	0.268	0.269	0.27	0.274	0.275	0.283	0.283
430.5	0.281	0.291	0.296	0.302	0.275	0.278	0.283	0.268	0.267	0.269	0.269	0.274	0.274	0.283	0.283
431	0.28	0.29	0.295	0.301	0.275	0.277	0.283	0.267	0.267	0.268	0.269	0.273	0.273	0.282	0.282
431.5	0.279	0.29	0.295	0.301	0.274	0.277	0.282	0.266	0.266	0.267	0.268	0.272	0.273	0.281	0.281
432	0.279	0.289	0.294	0.3	0.274	0.276	0.281	0.266	0.265	0.266	0.268	0.272	0.272	0.28	0.281
432.5	0.279	0.289	0.294	0.3	0.273	0.276	0.281	0.265	0.264	0.266	0.267	0.271	0.271	0.28	0.28
433	0.278	0.288	0.293	0.299	0.273	0.275	0.28	0.264	0.264	0.265	0.266	0.27	0.271	0.279	0.279
433.5	0.277	0.288	0.292	0.298	0.272	0.274	0.279	0.263	0.263	0.265	0.265	0.269	0.27	0.278	0.278
434	0.276	0.287	0.292	0.297	0.271	0.274	0.279	0.262	0.262	0.264	0.265	0.269	0.269	0.278	0.277
434.5	0.276	0.286	0.291	0.297	0.27	0.273	0.278	0.262	0.261	0.263	0.264	0.268	0.269	0.277	0.277
435	0.275	0.286	0.29	0.296	0.27	0.272	0.278	0.261	0.261	0.262	0.263	0.267	0.268	0.276	0.276
435.5	0.274	0.285	0.29	0.296	0.27	0.272	0.277	0.26	0.26	0.261	0.262	0.266	0.267	0.276	0.275
436	0.274	0.284	0.289	0.295	0.269	0.271	0.277	0.26	0.26	0.26	0.262	0.266	0.267	0.275	0.275
436.5	0.273	0.284	0.289	0.294	0.269	0.271	0.276	0.259	0.259	0.26	0.261	0.265	0.266	0.275	0.274
437	0.273	0.283	0.288	0.294	0.269	0.27	0.276	0.259	0.258	0.259	0.26	0.264	0.265	0.274	0.273
437.5	0.272	0.282	0.288	0.293	0.268	0.27	0.275	0.258	0.258	0.259	0.26	0.264	0.265	0.273	0.273
438	0.272	0.282	0.287	0.293	0.268	0.27	0.275	0.258	0.257	0.258	0.259	0.263	0.264	0.273	0.272
438.5	0.271	0.282	0.287	0.292	0.267	0.269	0.274	0.257	0.256	0.258	0.259	0.263	0.264	0.272	0.272
439	0.271	0.281	0.286	0.292	0.267	0.269	0.274	0.257	0.256	0.258	0.259	0.263	0.264	0.272	0.271
439.5	0.27	0.281	0.286	0.292	0.266	0.268	0.273	0.257	0.256	0.257	0.258	0.262	0.263	0.272	0.271
440	0.27	0.281	0.285	0.292	0.266	0.268	0.273	0.256	0.256	0.257	0.258	0.262	0.263	0.271	0.271
440.5	0.27	0.28	0.285	0.291	0.265	0.267	0.273	0.256	0.256	0.257	0.258	0.262	0.263	0.271	0.27
441	0.27	0.28	0.285	0.291	0.265	0.267	0.273	0.256	0.256	0.257	0.258	0.262	0.263	0.271	0.27
441.5	0.269	0.28	0.284	0.291	0.265	0.267	0.272	0.255	0.256	0.256	0.258	0.262	0.262	0.27	0.27
442	0.269	0.28	0.284	0.291	0.265	0.267	0.272	0.255	0.256	0.256	0.257	0.262	0.262	0.27	0.27
442.5	0.269	0.28	0.284	0.29	0.265	0.267	0.272	0.255	0.256	0.256	0.258	0.262	0.262	0.271	0.27
443	0.269	0.28	0.284	0.291	0.265	0.267	0.272	0.256	0.256	0.256	0.258	0.262	0.262	0.271	0.271
443.5	0.269	0.28	0.284	0.291	0.264	0.267	0.272	0.256	0.256	0.257	0.258	0.262	0.262	0.271	0.271
444	0.269	0.279	0.284	0.29	0.264	0.267	0.272	0.256	0.256	0.257	0.258	0.262	0.263	0.271	0.271
444.5	0.269	0.279	0.284	0.29	0.264	0.267	0.272	0.256	0.256	0.257	0.258	0.262	0.263	0.271	0.271
445	0.269	0.279	0.284	0.291	0.264	0.267	0.272	0.256	0.256	0.257	0.258	0.262	0.263	0.271	0.271
445.5	0.269	0.279	0.284	0.291	0.264	0.268	0.273	0.257	0.256	0.257	0.258	0.262	0.263	0.271	0.271
446	0.269	0.28	0.285	0.291	0.265	0.268	0.273	0.257	0.256	0.258	0.259	0.263	0.264	0.272	0.272
446.5	0.269	0.28	0.285	0.291	0.265	0.268	0.273	0.257	0.257	0.258	0.259	0.263	0.264	0.272	0.272
447	0.269	0.28	0.285	0.292	0.265	0.268	0.273	0.258	0.257	0.258	0.26	0.264	0.264	0.272	0.272
447.5	0.269	0.28	0.285	0.292	0.265	0.268	0.273	0.259	0.258	0.259	0.26	0.264	0.265	0.273	0.273
448	0.27	0.281	0.285	0.292	0.266	0.268	0.274	0.259	0.258	0.259	0.26	0.265	0.265	0.273	0.273
448.5	0.27	0.281	0.285	0.292	0.266	0.268	0.274	0.26	0.259	0.26	0.261	0.264	0.266	0.273	0.274
449	0.269	0.281	0.285	0.292	0.266	0.269	0.274	0.26	0.259	0.26	0.261	0.265	0.266	0.274	0.274
449.5	0.27	0.281	0.285	0.292	0.266	0.269	0.274	0.26	0.259	0.261	0.261	0.265	0.266	0.274	0.274
450	0.27	0.281	0.285	0.293	0.266	0.269	0.274	0.26	0.259	0.261	0.262	0.265	0.267	0.274	0.274
450.5	0.27	0.281	0.285	0.293	0.266	0.269	0.274	0.26	0.26	0.261	0.262	0.266	0.267	0.275	0.274
451	0.27	0.281	0.285	0.293	0.266	0.269	0.274	0.26	0.26	0.261	0.262	0.266	0.267	0.275	0.275
451.5	0.27	0.281	0.286	0.293	0.266	0.269	0.274	0.261	0.26	0.262	0.263	0.267	0.268	0.275	0.275
452	0.27	0.281	0.286	0.293	0.266	0.27	0.274	0.261	0.26	0.262	0.263	0.267	0.268	0.275	0.275
452.5	0.27	0.281	0.286	0.293	0.266	0.27	0.274	0.261	0.261	0.262	0.263	0.267	0.268	0.276	0.275
453	0.27	0.281	0.286	0.293	0.266	0.27	0.274	0.262	0.261	0.262	0.264	0.267	0.268	0.276	0.276
453.5	0.27	0.281	0.286	0.293	0.266	0.27	0.274	0.262	0.261	0.263	0.264	0.267	0.268	0.276	0.276
454	0.27	0.281	0.286	0.293	0.266	0.27	0.275	0.262	0.262	0.263	0.264	0.268	0.268	0.276	0.276
454.5	0.27	0.281	0.286	0.293	0.266	0.27	0.274	0.262	0.262	0.263	0.264	0.268	0.268	0.276	0.276
455	0.27	0.281	0.285	0.293	0.266	0.27	0.274	0.262	0.262	0.263	0.264	0.268	0.268	0.276	0.276
455.5	0.27	0.281	0.285	0.293	0.266	0.269	0.274	0.262	0.262	0.263	0.264	0.267	0.268	0.276	0.276
456	0.269	0.281	0.285	0.292	0.266	0.269	0.274	0.262	0.261	0.263	0.264	0.267	0.268	0.276	0.276
456.5	0.269	0.281	0.285	0.292	0.265	0.269	0.274	0.262	0.261	0.263	0.263	0.267	0.268	0.276	0.276
457	0.269	0.28	0.284	0.292	0.265	0.269	0.274	0.261	0.261	0.262	0.263	0.267	0.268	0.275	0.275
457.5	0.268	0.28	0.284	0.292	0.265	0.268	0.273	0.261	0.26	0.262	0.263	0.267	0.268	0.275	0.275
458	0.268	0.279	0.284	0.292	0.264	0.268	0.273	0.261	0.26	0.261	0.262	0.266	0.267	0.275	0.275
458.5	0.268	0.279	0.283	0.291	0.264	0.267	0.273	0.261	0.26	0.261	0.262	0.266	0.267	0.274	0.274
459	0.267	0.279	0.283	0.291	0.264	0.267	0.272	0.26	0.26	0.261	0.262	0.266	0.266	0.274	0.274
459.5	0.267	0.278	0.283	0.29	0.263	0.267	0.272	0.26	0.259	0.261	0.261	0.266	0.266	0.273	0.274
460	0.267	0.278	0.282	0.29	0.263	0.266	0.271	0.259	0.259	0.26	0.261	0.265	0.266	0.273	0.273
460.5	0.266	0.277	0.282	0.289	0.262	0.266	0.271	0.258	0.258	0.26	0.26	0.264	0.265	0.272	0.273
461	0.266	0.277	0.281	0.288	0.262	0.265	0.27	0.258	0.258	0.259	0.26	0.264	0.265	0.272	0.272
461.5	0.265	0.276	0.281	0.288	0.261	0.265	0.27	0.257	0.257	0.258	0.259	0.263	0.264	0.271	0.271
462	0.265	0.276	0.28	0.287	0.261	0.264	0.269	0.257	0.256	0.258	0.259	0.262	0.263	0.271	0.271
462.5	0.264	0.275	0.28	0.287	0.261	0.264	0.269	0.256	0.256	0.258	0.258	0.262	0.263	0.27	0.27
463	0.264	0.275	0.279	0.286	0.26	0.263	0.269	0.256	0.255	0.257	0.258	0.262	0.262	0.27	0.27
463.5	0.263	0.274	0.279	0.286	0.26	0.263	0.268	0.255	0.255	0.256	0.257	0.261	0.262	0.269	0.269
464	0.263	0.274	0.278	0.286	0.259	0.263	0.268	0.255	0.255	0.256	0.257	0.261	0.261	0.269	0.269
464.5	0.262	0.273	0.278	0.285	0.259	0.262	0.267	0.254	0.254	0.255	0.256	0.26	0.261	0.268	0.268
465	0.262	0.273	0.277	0.285	0.259	0.262	0.267	0.254	0.254	0.255	0.256	0.26	0.26	0.268	0.267
465.5	0.262	0.272	0.277	0.284	0.258	0.261	0.266	0.253	0.253	0.254	0.255	0.259	0.26	0.267	0.267
466	0.261	0.272	0.277	0.284	0.258	0.261	0.266	0.253	0.253	0.254	0.254	0.258	0.259	0.266	0.266
466.5	0.261	0.271	0.277	0.284	0.257	0.26	0.266	0.252	0.252	0.253	0.254	0.258	0.259	0.266	0.266
467	0.261	0.271	0.276	0.283	0.257	0.26	0.265	0.252	0.251	0.253	0.253	0.257	0.258	0.265	0.265
467.5	0.26	0.27	0.275	0.282	0.257	0.26	0.265	0.251	0.251	0.252	0.253	0.257	0.257	0.265	0.265
468	0.26	0.27	0.275	0.282	0.256	0.259	0.264	0.251	0.25	0.252	0.252	0.256	0.257	0.264	0.264
468.5	0.26	0.27	0.275	0.282	0.256	0.259	0.264	0.25	0.25	0.251	0.252	0.256	0.257	0.264	0.264
469	0.259	0.269	0.275	0.281	0.256	0.259	0.264	0.25	0.25	0.251	0.252	0.256	0.256	0.263	0.264
469.5	0.259	0.269	0.275	0.281	0.256	0.259	0.264	0.25	0.249	0.251	0.251	0.255	0.256	0.263	0.263
470	0.259	0.269	0.275	0.281	0.256	0.258	0.264	0.249	0.249	0.25	0.251	0.255	0.256	0.263	0.263
470.5	0.259	0.269	0.274	0.28	0.255	0.258	0.263	0.249	0.249	0.25	0.251	0.255	0.255	0.263	0.263
471	0.258	0.269	0.274	0.28	0.255	0.258	0.263	0.249	0.248	0.25	0.251	0.254	0.255	0.262	0.262
471.5	0.258	0.269	0.274	0.28	0.255	0.258	0.263	0.249	0.248	0.25	0.25	0.254	0.255	0.262	0.262
472	0.258	0.269	0.274	0.281	0.255	0.258	0.263	0.249	0.248	0.25	0.25	0.254	0.255	0.262	0.262
472.5	0.258	0.269	0.274	0.28	0.255	0.258	0.263	0.249	0.248	0.25	0.25	0.254	0.255	0.262	0.262
473	0.258	0.269	0.274	0.281	0.255	0.258	0.263	0.249	0.248	0.25	0.25	0.254	0.255	0.262	0.262
473.5	0.258	0.269	0.274	0.28	0.255	0.258	0.263	0.248	0.248	0.249	0.25	0.254	0.254	0.262	0.262
474	0.258	0.269	0.274	0.28	0.256	0.258	0.263	0.249	0.248	0.249	0.25	0.254	0.255	0.262	0.262
474.5	0.258	0.269	0.274	0.28	0.256	0.258	0.263	0.249	0.248	0.249	0.25	0.254	0.254	0.262	0.262
475	0.258	0.27	0.274	0.281	0.256	0.258	0.263	0.249	0.248	0.249	0.25	0.254	0.254	0.262	0.262
475.5	0.259	0.27	0.274	0.281	0.256	0.258	0.264	0.249	0.248	0.249	0.25	0.254	0.254	0.262	0.262
476	0.259	0.27	0.275	0.281	0.256	0.259	0.264	0.249	0.248	0.249	0.25	0.254	0.255	0.262	0.262
476.5	0.259	0.27	0.275	0.281	0.256	0.259	0.264	0.249	0.248	0.249	0.25	0.254	0.255	0.262	0.262
477	0.259	0.27	0.275	0.281	0.256	0.259	0.264	0.249	0.248	0.25	0.25	0.254	0.255	0.262	0.262
477.5	0.26	0.27	0.275	0.281	0.256	0.259	0.264	0.249	0.248	0.25	0.25	0.254	0.255	0.262	0.262
478	0.26	0.27	0.275	0.281	0.256	0.259	0.265	0.249	0.248	0.25	0.251	0.254	0.255	0.262	0.263
478.5	0.26	0.27	0.276	0.281	0.256	0.259	0.265	0.25	0.249	0.25	0.251	0.255	0.255	0.262	0.263
479	0.26	0.271	0.276	0.282	0.257	0.26	0.265	0.25	0.249	0.251	0.251	0.255	0.256	0.263	0.263
479.5	0.26	0.271	0.276	0.282	0.257	0.26	0.265	0.25	0.249	0.251	0.251	0.255	0.256	0.263	0.263
480	0.26	0.271	0.276	0.282	0.257	0.26	0.265	0.25	0.25	0.251	0.251	0.256	0.256	0.263	0.263
480.5	0.261	0.271	0.276	0.283	0.258	0.26	0.265	0.251	0.25	0.251	0.252	0.256	0.256	0.264	0.263
481	0.261	0.271	0.276	0.283	0.258	0.26	0.266	0.251	0.25	0.251	0.252	0.256	0.257	0.264	0.264
481.5	0.261	0.271	0.276	0.283	0.258	0.261	0.266	0.251	0.25	0.251	0.252	0.256	0.257	0.264	0.264
482	0.261	0.271	0.276	0.283	0.258	0.261	0.266	0.251	0.25	0.252	0.252	0.256	0.257	0.264	0.264
482.5	0.261	0.271	0.277	0.283	0.258	0.261	0.266	0.251	0.25	0.252	0.252	0.256	0.257	0.264	0.264
483	0.261	0.272	0.277	0.283	0.258	0.261	0.266	0.252	0.251	0.252	0.252	0.256	0.257	0.264	0.264
483.5	0.261	0.272	0.277	0.283	0.258	0.261	0.266	0.252	0.251	0.252	0.253	0.256	0.257	0.264	0.264
484	0.261	0.272	0.277	0.283	0.258	0.261	0.266	0.252	0.251	0.252	0.253	0.257	0.257	0.265	0.265
484.5	0.261	0.272	0.277	0.283	0.258	0.261	0.266	0.252	0.251	0.252	0.253	0.257	0.257	0.265	0.265
485	0.261	0.272	0.277	0.283	0.258	0.261	0.266	0.252	0.251	0.252	0.253	0.257	0.258	0.265	0.265
485.5	0.261	0.272	0.276	0.283	0.258	0.261	0.266	0.252	0.251	0.253	0.253	0.257	0.258	0.265	0.265
486	0.261	0.272	0.276	0.283	0.258	0.261	0.266	0.252	0.251	0.253	0.253	0.257	0.258	0.265	0.265
486.5	0.261	0.272	0.276	0.283	0.258	0.261	0.266	0.252	0.251	0.253	0.253	0.257	0.258	0.265	0.265
487	0.261	0.272	0.276	0.283	0.258	0.261	0.266	0.252	0.251	0.253	0.253	0.257	0.258	0.265	0.265
487.5	0.261	0.271	0.276	0.283	0.257	0.261	0.266	0.252	0.251	0.252	0.253	0.257	0.258	0.265	0.265
488	0.26	0.271	0.276	0.283	0.257	0.26	0.266	0.252	0.251	0.252	0.253	0.257	0.258	0.265	0.265
488.5	0.26	0.271	0.276	0.282	0.257	0.26	0.265	0.252	0.252	0.252	0.253	0.257	0.258	0.265	0.265
489	0.26	0.271	0.275	0.282	0.256	0.26	0.265	0.252	0.251	0.252	0.253	0.257	0.257	0.265	0.265
489.5	0.26	0.27	0.275	0.282	0.256	0.259	0.265	0.252	0.251	0.252	0.253	0.257	0.257	0.265	0.264
490	0.259	0.27	0.275	0.281	0.256	0.259	0.264	0.251	0.251	0.252	0.253	0.257	0.257	0.265	0.264
490.5	0.259	0.27	0.274	0.281	0.256	0.259	0.264	0.251	0.251	0.252	0.252	0.256	0.257	0.264	0.264
491	0.259	0.269	0.274	0.281	0.255	0.259	0.264	0.251	0.251	0.252	0.252	0.256	0.257	0.264	0.264
491.5	0.258	0.269	0.274	0.281	0.255	0.258	0.264	0.251	0.251	0.252	0.252	0.256	0.257	0.264	0.264
492	0.258	0.269	0.273	0.28	0.255	0.258	0.263	0.251	0.25	0.251	0.252	0.256	0.257	0.264	0.264
492.5	0.257	0.269	0.273	0.28	0.254	0.258	0.263	0.251	0.25	0.251	0.252	0.256	0.256	0.263	0.263
493	0.257	0.268	0.273	0.28	0.254	0.257	0.262	0.251	0.25	0.251	0.252	0.256	0.256	0.263	0.263
493.5	0.257	0.268	0.272	0.279	0.253	0.257	0.262	0.25	0.249	0.251	0.251	0.255	0.256	0.263	0.263
494	0.256	0.267	0.272	0.279	0.253	0.256	0.261	0.25	0.249	0.25	0.251	0.255	0.255	0.262	0.262
494.5	0.256	0.267	0.271	0.279	0.253	0.256	0.261	0.25	0.249	0.25	0.251	0.255	0.255	0.262	0.262
495	0.255	0.267	0.271	0.278	0.252	0.256	0.261	0.249	0.248	0.25	0.251	0.254	0.255	0.262	0.262
495.5	0.255	0.266	0.271	0.278	0.252	0.256	0.261	0.249	0.248	0.25	0.25	0.254	0.254	0.262	0.262
496	0.255	0.266	0.27	0.278	0.252	0.255	0.26	0.249	0.248	0.249	0.25	0.254	0.254	0.262	0.262
496.5	0.254	0.265	0.27	0.277	0.251	0.255	0.26	0.248	0.248	0.249	0.25	0.253	0.254	0.261	0.261
497	0.254	0.265	0.27	0.277	0.251	0.254	0.26	0.248	0.247	0.249	0.249	0.253	0.254	0.261	0.261
497.5	0.254	0.264	0.269	0.276	0.25	0.254	0.259	0.248	0.247	0.249	0.249	0.253	0.253	0.26	0.261
498	0.253	0.264	0.269	0.276	0.25	0.254	0.259	0.247	0.247	0.248	0.249	0.252	0.253	0.26	0.26
498.5	0.253	0.264	0.268	0.275	0.25	0.253	0.258	0.247	0.246	0.248	0.248	0.252	0.253	0.26	0.26
499	0.252	0.263	0.268	0.275	0.249	0.253	0.258	0.247	0.246	0.247	0.248	0.252	0.252	0.259	0.259
499.5	0.252	0.263	0.268	0.275	0.249	0.252	0.257	0.246	0.246	0.247	0.248	0.251	0.252	0.259	0.259
500	0.251	0.262	0.267	0.274	0.248	0.252	0.257	0.246	0.246	0.247	0.248	0.251	0.252	0.259	0.259
500.5	0.251	0.262	0.267	0.274	0.248	0.252	0.257	0.246	0.245	0.247	0.247	0.251	0.252	0.258	0.259
501	0.251	0.262	0.267	0.274	0.248	0.252	0.257	0.246	0.245	0.246	0.247	0.251	0.252	0.258	0.258
501.5	0.25	0.261	0.266	0.273	0.248	0.251	0.256	0.245	0.245	0.246	0.247	0.25	0.251	0.258	0.258
502	0.25	0.261	0.266	0.273	0.247	0.251	0.256	0.245	0.245	0.246	0.247	0.25	0.251	0.258	0.258
502.5	0.25	0.261	0.266	0.273	0.247	0.251	0.256	0.245	0.244	0.246	0.246	0.25	0.251	0.258	0.257
503	0.25	0.261	0.265	0.273	0.247	0.251	0.256	0.245	0.244	0.246	0.246	0.25	0.25	0.257	0.257
503.5	0.25	0.261	0.265	0.273	0.247	0.25	0.255	0.244	0.244	0.245	0.246	0.249	0.25	0.257	0.257
504	0.25	0.261	0.265	0.272	0.247	0.25	0.255	0.244	0.244	0.245	0.246	0.249	0.25	0.257	0.257
504.5	0.249	0.26	0.265	0.272	0.247	0.25	0.255	0.244	0.244	0.245	0.245	0.249	0.25	0.257	0.257
505	0.249	0.26	0.265	0.272	0.247	0.25	0.255	0.244	0.243	0.245	0.245	0.249	0.25	0.257	0.256
505.5	0.249	0.26	0.265	0.272	0.247	0.25	0.255	0.244	0.243	0.245	0.245	0.249	0.25	0.256	0.256
506	0.249	0.26	0.265	0.272	0.247	0.25	0.255	0.244	0.243	0.245	0.245	0.249	0.25	0.256	0.256
506.5	0.249	0.26	0.265	0.272	0.247	0.25	0.255	0.244	0.243	0.245	0.245	0.248	0.249	0.256	0.256
507	0.249	0.26	0.265	0.272	0.247	0.25	0.255	0.244	0.243	0.244	0.245	0.248	0.249	0.256	0.256
507.5	0.249	0.26	0.265	0.272	0.247	0.25	0.255	0.244	0.243	0.245	0.245	0.249	0.249	0.256	0.256
508	0.249	0.26	0.265	0.272	0.247	0.25	0.255	0.244	0.243	0.245	0.245	0.249	0.249	0.256	0.256
508.5	0.249	0.26	0.265	0.272	0.247	0.25	0.255	0.244	0.243	0.245	0.245	0.249	0.249	0.256	0.256
509	0.25	0.26	0.265	0.272	0.247	0.25	0.255	0.244	0.243	0.245	0.245	0.249	0.249	0.256	0.256
509.5	0.25	0.261	0.265	0.272	0.247	0.25	0.255	0.244	0.243	0.244	0.245	0.249	0.249	0.256	0.256
510	0.25	0.261	0.265	0.272	0.247	0.25	0.255	0.244	0.243	0.244	0.245	0.249	0.249	0.256	0.256
510.5	0.25	0.261	0.266	0.273	0.247	0.25	0.255	0.244	0.243	0.245	0.245	0.249	0.249	0.256	0.256
511	0.25	0.261	0.266	0.273	0.247	0.251	0.256	0.244	0.244	0.245	0.245	0.249	0.25	0.256	0.256
511.5	0.25	0.261	0.266	0.273	0.248	0.251	0.256	0.244	0.244	0.245	0.246	0.249	0.25	0.257	0.257
512	0.251	0.262	0.267	0.273	0.248	0.251	0.256	0.245	0.244	0.245	0.246	0.249	0.25	0.257	0.257
512.5	0.251	0.262	0.267	0.273	0.248	0.252	0.257	0.245	0.244	0.245	0.246	0.25	0.25	0.257	0.257
513	0.251	0.262	0.267	0.274	0.249	0.252	0.257	0.245	0.244	0.246	0.246	0.25	0.251	0.257	0.257
513.5	0.252	0.262	0.267	0.274	0.249	0.252	0.257	0.245	0.244	0.246	0.246	0.25	0.251	0.257	0.257
514	0.252	0.263	0.268	0.274	0.249	0.253	0.257	0.245	0.244	0.246	0.247	0.25	0.251	0.258	0.257
514.5	0.252	0.263	0.268	0.274	0.25	0.253	0.258	0.245	0.244	0.246	0.247	0.25	0.251	0.258	0.258
515	0.252	0.263	0.268	0.274	0.25	0.253	0.258	0.246	0.245	0.246	0.247	0.25	0.251	0.258	0.258
515.5	0.252	0.263	0.268	0.274	0.25	0.253	0.258	0.246	0.245	0.246	0.247	0.25	0.251	0.258	0.258
516	0.252	0.263	0.268	0.275	0.25	0.253	0.258	0.246	0.245	0.246	0.247	0.25	0.251	0.258	0.258
516.5	0.252	0.263	0.268	0.275	0.25	0.253	0.258	0.246	0.245	0.246	0.247	0.251	0.251	0.258	0.258
517	0.253	0.263	0.268	0.275	0.25	0.253	0.259	0.246	0.245	0.246	0.247	0.251	0.251	0.258	0.258
517.5	0.253	0.263	0.268	0.275	0.251	0.254	0.259	0.246	0.245	0.246	0.247	0.251	0.251	0.258	0.258
518	0.253	0.263	0.269	0.275	0.251	0.254	0.259	0.246	0.245	0.246	0.247	0.251	0.251	0.258	0.258
518.5	0.253	0.264	0.269	0.275	0.251	0.254	0.259	0.246	0.245	0.247	0.247	0.251	0.251	0.258	0.258
519	0.253	0.264	0.269	0.275	0.251	0.254	0.259	0.246	0.245	0.247	0.247	0.251	0.252	0.259	0.259
519.5	0.253	0.264	0.269	0.276	0.251	0.254	0.259	0.246	0.245	0.247	0.247	0.251	0.252	0.259	0.258
520	0.254	0.264	0.269	0.276	0.251	0.254	0.259	0.246	0.245	0.247	0.247	0.251	0.252	0.258	0.258
520.5	0.254	0.265	0.269	0.276	0.251	0.254	0.259	0.246	0.245	0.247	0.247	0.251	0.252	0.258	0.258
521	0.254	0.264	0.269	0.275	0.251	0.254	0.259	0.246	0.245	0.247	0.247	0.251	0.252	0.258	0.258
521.5	0.253	0.264	0.269	0.275	0.251	0.254	0.259	0.246	0.245	0.247	0.247	0.251	0.251	0.258	0.258
522	0.254	0.264	0.269	0.275	0.251	0.254	0.259	0.246	0.245	0.247	0.247	0.251	0.251	0.258	0.258
522.5	0.253	0.264	0.269	0.275	0.251	0.254	0.259	0.246	0.245	0.246	0.247	0.251	0.251	0.258	0.258
523	0.253	0.264	0.269	0.275	0.251	0.254	0.259	0.246	0.245	0.246	0.247	0.251	0.251	0.258	0.258
523.5	0.253	0.264	0.269	0.275	0.251	0.254	0.259	0.246	0.245	0.246	0.247	0.25	0.251	0.258	0.258
524	0.253	0.264	0.269	0.275	0.251	0.254	0.259	0.246	0.245	0.246	0.247	0.251	0.251	0.258	0.257
524.5	0.253	0.264	0.269	0.275	0.251	0.254	0.259	0.246	0.245	0.246	0.247	0.25	0.251	0.258	0.257
525	0.253	0.264	0.269	0.275	0.25	0.254	0.259	0.246	0.245	0.246	0.246	0.25	0.251	0.258	0.257
525.5	0.253	0.264	0.269	0.275	0.25	0.254	0.259	0.246	0.244	0.246	0.246	0.25	0.251	0.257	0.257
526	0.253	0.264	0.268	0.275	0.25	0.253	0.258	0.245	0.244	0.245	0.246	0.25	0.25	0.257	0.257
526.5	0.252	0.263	0.268	0.274	0.25	0.253	0.258	0.245	0.244	0.245	0.246	0.25	0.25	0.257	0.257
527	0.252	0.263	0.268	0.274	0.25	0.253	0.258	0.245	0.243	0.245	0.245	0.249	0.249	0.257	0.256
527.5	0.251	0.263	0.268	0.274	0.249	0.252	0.258	0.244	0.243	0.245	0.245	0.249	0.249	0.256	0.256
528	0.251	0.263	0.267	0.274	0.249	0.252	0.257	0.244	0.243	0.244	0.245	0.249	0.249	0.256	0.256
528.5	0.251	0.262	0.267	0.273	0.249	0.252	0.257	0.244	0.243	0.244	0.245	0.248	0.249	0.256	0.256
529	0.251	0.262	0.267	0.273	0.249	0.252	0.257	0.244	0.243	0.244	0.245	0.248	0.249	0.255	0.255
529.5	0.25	0.261	0.266	0.273	0.248	0.251	0.257	0.243	0.242	0.244	0.244	0.248	0.249	0.255	0.255
530	0.25	0.261	0.266	0.273	0.248	0.251	0.257	0.243	0.242	0.243	0.244	0.247	0.248	0.255	0.255
530.5	0.25	0.261	0.266	0.272	0.248	0.251	0.256	0.243	0.242	0.243	0.244	0.247	0.248	0.255	0.254
531	0.25	0.26	0.266	0.272	0.247	0.251	0.256	0.242	0.242	0.243	0.243	0.247	0.247	0.254	0.254
531.5	0.249	0.26	0.265	0.272	0.247	0.25	0.256	0.242	0.242	0.242	0.243	0.247	0.247	0.254	0.253
532	0.249	0.26	0.265	0.272	0.247	0.25	0.255	0.242	0.241	0.242	0.243	0.247	0.247	0.254	0.253
532.5	0.249	0.26	0.265	0.271	0.247	0.25	0.255	0.242	0.241	0.242	0.243	0.246	0.247	0.254	0.253
533	0.249	0.259	0.264	0.271	0.246	0.25	0.255	0.241	0.241	0.242	0.242	0.246	0.246	0.253	0.253
533.5	0.248	0.259	0.264	0.271	0.246	0.249	0.254	0.241	0.24	0.242	0.242	0.246	0.246	0.253	0.253
534	0.248	0.259	0.264	0.27	0.246	0.249	0.254	0.241	0.24	0.241	0.242	0.245	0.246	0.253	0.252
534.5	0.247	0.258	0.263	0.27	0.245	0.248	0.253	0.24	0.239	0.241	0.241	0.245	0.245	0.252	0.252
535	0.247	0.258	0.263	0.269	0.245	0.248	0.253	0.24	0.239	0.24	0.241	0.244	0.245	0.252	0.252
535.5	0.247	0.257	0.262	0.269	0.244	0.247	0.252	0.24	0.239	0.24	0.241	0.244	0.245	0.252	0.251
536	0.246	0.257	0.262	0.269	0.244	0.247	0.252	0.24	0.239	0.24	0.24	0.244	0.245	0.252	0.251
536.5	0.246	0.257	0.262	0.268	0.244	0.247	0.252	0.239	0.238	0.24	0.24	0.244	0.244	0.251	0.251
537	0.246	0.257	0.262	0.268	0.243	0.247	0.252	0.239	0.238	0.24	0.24	0.244	0.244	0.251	0.251
537.5	0.245	0.256	0.261	0.268	0.243	0.247	0.252	0.239	0.238	0.239	0.24	0.243	0.244	0.251	0.251
538	0.245	0.256	0.261	0.268	0.243	0.246	0.251	0.239	0.238	0.239	0.24	0.243	0.244	0.251	0.25
538.5	0.245	0.256	0.261	0.267	0.243	0.246	0.251	0.239	0.238	0.239	0.24	0.243	0.243	0.25	0.25
539	0.244	0.255	0.26	0.267	0.242	0.245	0.25	0.239	0.238	0.239	0.239	0.243	0.243	0.25	0.25
539.5	0.244	0.255	0.26	0.267	0.242	0.245	0.25	0.238	0.237	0.238	0.239	0.242	0.243	0.25	0.25
540	0.244	0.255	0.26	0.267	0.242	0.245	0.25	0.238	0.237	0.238	0.239	0.242	0.243	0.25	0.25
540.5	0.244	0.255	0.26	0.266	0.241	0.245	0.25	0.238	0.237	0.238	0.239	0.242	0.243	0.25	0.25
541	0.243	0.254	0.26	0.266	0.241	0.245	0.25	0.238	0.237	0.238	0.239	0.242	0.243	0.25	0.25
541.5	0.243	0.254	0.26	0.266	0.241	0.245	0.25	0.238	0.237	0.238	0.239	0.242	0.243	0.25	0.249
542	0.243	0.254	0.259	0.266	0.241	0.244	0.25	0.238	0.237	0.238	0.239	0.242	0.243	0.249	0.249
542.5	0.243	0.254	0.259	0.266	0.241	0.244	0.25	0.238	0.237	0.238	0.239	0.242	0.243	0.249	0.249
543	0.243	0.254	0.259	0.266	0.241	0.244	0.249	0.238	0.237	0.238	0.239	0.242	0.243	0.249	0.249
543.5	0.242	0.254	0.259	0.266	0.241	0.244	0.249	0.238	0.237	0.238	0.239	0.242	0.243	0.249	0.249
544	0.242	0.254	0.259	0.266	0.241	0.244	0.249	0.238	0.237	0.238	0.239	0.242	0.243	0.249	0.249
544.5	0.242	0.254	0.259	0.266	0.241	0.244	0.249	0.238	0.237	0.238	0.238	0.242	0.243	0.249	0.249
545	0.242	0.254	0.259	0.265	0.241	0.244	0.249	0.238	0.237	0.238	0.239	0.242	0.243	0.249	0.249
545.5	0.242	0.254	0.258	0.265	0.241	0.244	0.249	0.238	0.237	0.238	0.239	0.242	0.243	0.25	0.249
546	0.242	0.254	0.258	0.265	0.241	0.244	0.249	0.238	0.237	0.238	0.239	0.242	0.243	0.25	0.249
546.5	0.242	0.254	0.258	0.266	0.241	0.244	0.249	0.238	0.237	0.238	0.239	0.243	0.243	0.25	0.25
547	0.242	0.254	0.258	0.265	0.24	0.244	0.249	0.238	0.237	0.238	0.239	0.243	0.243	0.25	0.25
547.5	0.242	0.254	0.258	0.265	0.24	0.244	0.249	0.238	0.237	0.239	0.239	0.243	0.243	0.25	0.25
548	0.243	0.254	0.258	0.266	0.241	0.244	0.249	0.238	0.237	0.239	0.239	0.243	0.243	0.25	0.25
548.5	0.243	0.254	0.259	0.266	0.241	0.244	0.249	0.238	0.238	0.239	0.239	0.243	0.243	0.25	0.25
549	0.243	0.254	0.259	0.266	0.241	0.244	0.249	0.239	0.238	0.239	0.239	0.243	0.243	0.25	0.25
549.5	0.243	0.254	0.259	0.266	0.241	0.244	0.249	0.239	0.238	0.239	0.239	0.243	0.244	0.25	0.25
550	0.243	0.254	0.259	0.266	0.241	0.244	0.249	0.239	0.238	0.239	0.24	0.243	0.244	0.25	0.251
550.5	0.243	0.255	0.259	0.266	0.241	0.245	0.25	0.239	0.239	0.239	0.24	0.243	0.244	0.25	0.251
551	0.243	0.255	0.259	0.266	0.241	0.245	0.25	0.239	0.239	0.24	0.24	0.244	0.244	0.251	0.251
551.5	0.243	0.255	0.259	0.266	0.241	0.245	0.25	0.24	0.239	0.24	0.24	0.244	0.244	0.251	0.251
552	0.244	0.255	0.26	0.267	0.241	0.245	0.25	0.24	0.239	0.24	0.241	0.244	0.245	0.251	0.251
552.5	0.244	0.255	0.26	0.267	0.242	0.245	0.251	0.24	0.239	0.241	0.241	0.244	0.245	0.251	0.251
553	0.244	0.255	0.26	0.267	0.242	0.246	0.251	0.24	0.239	0.241	0.241	0.245	0.245	0.252	0.251
553.5	0.244	0.256	0.261	0.267	0.242	0.246	0.251	0.241	0.24	0.241	0.241	0.245	0.245	0.252	0.252
554	0.244	0.256	0.261	0.268	0.243	0.246	0.251	0.241	0.24	0.242	0.242	0.245	0.246	0.252	0.252
554.5	0.245	0.256	0.261	0.268	0.243	0.246	0.251	0.241	0.24	0.242	0.242	0.246	0.246	0.252	0.252
555	0.245	0.256	0.261	0.268	0.243	0.247	0.252	0.241	0.241	0.242	0.242	0.246	0.246	0.253	0.252
555.5	0.245	0.257	0.261	0.268	0.243	0.247	0.252	0.242	0.241	0.242	0.242	0.246	0.246	0.253	0.253
556	0.245	0.257	0.261	0.268	0.244	0.247	0.252	0.242	0.241	0.242	0.243	0.246	0.247	0.253	0.253
556.5	0.246	0.257	0.262	0.268	0.244	0.247	0.252	0.242	0.241	0.242	0.243	0.246	0.247	0.253	0.253
557	0.246	0.257	0.262	0.269	0.244	0.247	0.252	0.242	0.241	0.242	0.243	0.246	0.247	0.254	0.253
557.5	0.246	0.257	0.262	0.269	0.244	0.247	0.253	0.242	0.241	0.243	0.243	0.246	0.247	0.254	0.254
558	0.246	0.258	0.263	0.269	0.245	0.248	0.253	0.243	0.241	0.243	0.243	0.247	0.247	0.254	0.254
558.5	0.247	0.258	0.263	0.269	0.245	0.248	0.253	0.243	0.242	0.243	0.244	0.247	0.247	0.254	0.254
559	0.247	0.258	0.263	0.27	0.245	0.248	0.253	0.243	0.242	0.243	0.244	0.247	0.248	0.254	0.254
559.5	0.247	0.258	0.263	0.27	0.245	0.249	0.254	0.243	0.242	0.244	0.244	0.248	0.248	0.254	0.254
560	0.247	0.259	0.263	0.27	0.245	0.249	0.254	0.243	0.242	0.244	0.244	0.248	0.248	0.255	0.255
560.5	0.247	0.259	0.263	0.27	0.246	0.249	0.254	0.243	0.242	0.244	0.244	0.248	0.248	0.255	0.255
561	0.247	0.259	0.264	0.27	0.246	0.249	0.254	0.244	0.243	0.244	0.244	0.248	0.248	0.255	0.255
561.5	0.247	0.259	0.264	0.27	0.246	0.249	0.254	0.244	0.243	0.244	0.244	0.248	0.248	0.255	0.255
562	0.247	0.259	0.264	0.27	0.246	0.249	0.254	0.244	0.243	0.244	0.244	0.248	0.248	0.255	0.255
562.5	0.248	0.259	0.264	0.27	0.246	0.249	0.254	0.244	0.243	0.244	0.244	0.248	0.248	0.255	0.255
563	0.248	0.259	0.264	0.27	0.246	0.249	0.254	0.243	0.243	0.244	0.244	0.248	0.248	0.255	0.255
563.5	0.247	0.259	0.264	0.27	0.246	0.249	0.254	0.243	0.242	0.244	0.244	0.248	0.248	0.255	0.254
564	0.248	0.259	0.264	0.27	0.246	0.249	0.254	0.244	0.242	0.244	0.244	0.247	0.248	0.255	0.254
564.5	0.248	0.259	0.264	0.27	0.246	0.249	0.254	0.243	0.242	0.244	0.244	0.247	0.248	0.255	0.254
565	0.248	0.259	0.264	0.27	0.246	0.249	0.254	0.243	0.242	0.244	0.244	0.248	0.248	0.255	0.254
565.5	0.248	0.259	0.264	0.27	0.246	0.249	0.254	0.243	0.242	0.244	0.244	0.247	0.248	0.255	0.254
566	0.248	0.259	0.264	0.27	0.246	0.249	0.254	0.243	0.242	0.244	0.244	0.247	0.248	0.255	0.254
566.5	0.247	0.259	0.264	0.27	0.246	0.249	0.254	0.243	0.242	0.243	0.244	0.247	0.248	0.254	0.254
567	0.247	0.258	0.263	0.27	0.245	0.249	0.254	0.242	0.242	0.243	0.243	0.247	0.247	0.254	0.254
567.5	0.247	0.258	0.263	0.27	0.245	0.248	0.254	0.242	0.242	0.243	0.243	0.247	0.247	0.254	0.253
568	0.247	0.258	0.263	0.269	0.245	0.248	0.254	0.242	0.241	0.242	0.243	0.246	0.247	0.254	0.253
568.5	0.247	0.258	0.263	0.269	0.245	0.248	0.253	0.242	0.241	0.242	0.243	0.246	0.247	0.253	0.253
569	0.246	0.258	0.263	0.269	0.245	0.248	0.253	0.242	0.241	0.242	0.243	0.246	0.247	0.253	0.253
569.5	0.246	0.258	0.262	0.269	0.245	0.248	0.253	0.242	0.241	0.242	0.242	0.246	0.246	0.253	0.253
570	0.246	0.257	0.262	0.269	0.244	0.248	0.253	0.242	0.24	0.242	0.242	0.245	0.246	0.253	0.252
570.5	0.246	0.257	0.262	0.268	0.244	0.247	0.252	0.241	0.24	0.241	0.242	0.245	0.246	0.252	0.252
571	0.245	0.257	0.262	0.268	0.244	0.247	0.252	0.241	0.24	0.241	0.241	0.245	0.245	0.252	0.252
571.5	0.245	0.256	0.261	0.267	0.244	0.247	0.252	0.241	0.239	0.241	0.241	0.244	0.245	0.251	0.251
572	0.245	0.256	0.261	0.267	0.243	0.246	0.252	0.24	0.239	0.24	0.24	0.244	0.245	0.251	0.251
572.5	0.245	0.256	0.261	0.267	0.243	0.246	0.251	0.24	0.239	0.24	0.24	0.244	0.244	0.251	0.251
573	0.244	0.255	0.26	0.267	0.243	0.246	0.251	0.24	0.238	0.24	0.24	0.244	0.244	0.251	0.25
573.5	0.244	0.255	0.26	0.266	0.242	0.246	0.251	0.239	0.238	0.24	0.24	0.244	0.244	0.25	0.25
574	0.244	0.255	0.26	0.266	0.242	0.245	0.251	0.239	0.238	0.239	0.24	0.243	0.243	0.25	0.25
574.5	0.243	0.254	0.26	0.266	0.242	0.245	0.25	0.239	0.237	0.239	0.239	0.243	0.243	0.249	0.25
575	0.243	0.254	0.259	0.265	0.241	0.245	0.25	0.238	0.237	0.238	0.239	0.242	0.243	0.249	0.249
575.5	0.243	0.254	0.259	0.265	0.241	0.244	0.249	0.238	0.237	0.238	0.238	0.242	0.242	0.249	0.249
576	0.242	0.254	0.258	0.265	0.241	0.244	0.249	0.238	0.236	0.238	0.238	0.242	0.242	0.248	0.248
576.5	0.242	0.253	0.258	0.264	0.24	0.244	0.248	0.237	0.236	0.237	0.238	0.241	0.242	0.248	0.248
577	0.242	0.253	0.258	0.264	0.24	0.243	0.248	0.237	0.236	0.237	0.237	0.241	0.241	0.248	0.248
577.5	0.241	0.253	0.258	0.264	0.24	0.243	0.248	0.237	0.235	0.237	0.237	0.241	0.241	0.248	0.247
578	0.241	0.252	0.257	0.263	0.239	0.243	0.248	0.236	0.235	0.236	0.237	0.24	0.24	0.247	0.247
578.5	0.241	0.252	0.257	0.263	0.239	0.242	0.247	0.236	0.235	0.236	0.236	0.24	0.24	0.247	0.247
579	0.24	0.252	0.256	0.262	0.239	0.242	0.247	0.236	0.234	0.236	0.236	0.239	0.24	0.246	0.246
579.5	0.24	0.251	0.256	0.262	0.238	0.242	0.246	0.235	0.234	0.235	0.235	0.239	0.239	0.246	0.246
580	0.24	0.251	0.256	0.262	0.238	0.241	0.246	0.235	0.233	0.235	0.235	0.239	0.239	0.246	0.246
580.5	0.239	0.251	0.255	0.261	0.238	0.241	0.246	0.235	0.233	0.235	0.235	0.238	0.239	0.245	0.245
581	0.239	0.25	0.255	0.261	0.237	0.241	0.246	0.234	0.233	0.234	0.235	0.238	0.238	0.245	0.245
581.5	0.239	0.25	0.255	0.261	0.237	0.24	0.246	0.234	0.232	0.234	0.234	0.238	0.238	0.245	0.244
582	0.239	0.25	0.255	0.261	0.237	0.24	0.246	0.234	0.232	0.233	0.234	0.237	0.238	0.244	0.244
582.5	0.238	0.249	0.254	0.261	0.237	0.24	0.245	0.233	0.232	0.233	0.234	0.237	0.238	0.244	0.244
583	0.238	0.249	0.254	0.26	0.236	0.24	0.245	0.233	0.232	0.233	0.234	0.237	0.237	0.244	0.244
583.5	0.238	0.249	0.254	0.26	0.236	0.24	0.245	0.233	0.231	0.233	0.233	0.237	0.237	0.244	0.243
584	0.238	0.249	0.253	0.26	0.236	0.239	0.244	0.233	0.231	0.233	0.233	0.236	0.237	0.243	0.243
584.5	0.237	0.249	0.253	0.26	0.236	0.239	0.244	0.232	0.231	0.232	0.233	0.236	0.237	0.243	0.243
585	0.237	0.248	0.253	0.259	0.235	0.239	0.244	0.232	0.231	0.232	0.232	0.236	0.236	0.243	0.243
585.5	0.237	0.248	0.253	0.259	0.235	0.239	0.243	0.232	0.231	0.232	0.232	0.236	0.236	0.243	0.242
586	0.237	0.248	0.253	0.259	0.235	0.239	0.243	0.232	0.23	0.232	0.232	0.236	0.236	0.243	0.242
586.5	0.236	0.248	0.253	0.259	0.235	0.238	0.243	0.231	0.23	0.232	0.232	0.236	0.236	0.242	0.242
587	0.236	0.248	0.252	0.259	0.235	0.238	0.243	0.231	0.23	0.231	0.232	0.235	0.236	0.242	0.242
587.5	0.236	0.248	0.252	0.259	0.235	0.238	0.243	0.231	0.23	0.231	0.232	0.235	0.236	0.242	0.242
588	0.236	0.248	0.252	0.259	0.235	0.238	0.243	0.231	0.23	0.231	0.232	0.235	0.236	0.242	0.242
588.5	0.236	0.247	0.252	0.259	0.235	0.238	0.243	0.231	0.23	0.231	0.232	0.235	0.236	0.242	0.242
589	0.236	0.247	0.252	0.258	0.234	0.238	0.243	0.231	0.23	0.231	0.231	0.235	0.235	0.242	0.242
589.5	0.236	0.247	0.252	0.258	0.234	0.238	0.243	0.231	0.23	0.231	0.231	0.235	0.235	0.242	0.242
590	0.236	0.247	0.252	0.259	0.234	0.238	0.243	0.231	0.23	0.231	0.231	0.235	0.235	0.242	0.242
590.5	0.236	0.247	0.252	0.258	0.234	0.238	0.243	0.231	0.23	0.231	0.231	0.235	0.235	0.242	0.242
591	0.236	0.247	0.252	0.258	0.234	0.238	0.243	0.231	0.23	0.231	0.231	0.235	0.235	0.242	0.242
591.5	0.236	0.247	0.252	0.258	0.234	0.238	0.243	0.231	0.23	0.231	0.232	0.235	0.236	0.242	0.242
592	0.236	0.247	0.252	0.258	0.234	0.238	0.243	0.231	0.23	0.231	0.232	0.235	0.235	0.242	0.242
592.5	0.236	0.247	0.252	0.258	0.234	0.237	0.243	0.231	0.23	0.231	0.232	0.235	0.235	0.242	0.242
593	0.236	0.247	0.252	0.258	0.234	0.237	0.243	0.231	0.23	0.231	0.232	0.235	0.236	0.242	0.242
593.5	0.236	0.247	0.252	0.259	0.234	0.238	0.243	0.231	0.23	0.232	0.232	0.235	0.236	0.242	0.242
594	0.236	0.247	0.252	0.259	0.234	0.238	0.243	0.231	0.23	0.232	0.232	0.235	0.236	0.242	0.242
594.5	0.236	0.247	0.252	0.259	0.235	0.238	0.243	0.232	0.23	0.232	0.232	0.236	0.236	0.242	0.242
595	0.236	0.247	0.252	0.259	0.235	0.238	0.243	0.232	0.23	0.232	0.232	0.236	0.236	0.242	0.242
595.5	0.236	0.248	0.252	0.259	0.235	0.238	0.243	0.232	0.231	0.232	0.232	0.236	0.236	0.242	0.242
596	0.236	0.248	0.253	0.259	0.235	0.238	0.243	0.232	0.231	0.232	0.233	0.236	0.236	0.243	0.243
596.5	0.237	0.248	0.253	0.259	0.235	0.239	0.243	0.232	0.231	0.232	0.233	0.236	0.237	0.243	0.243
597	0.237	0.248	0.253	0.259	0.236	0.239	0.244	0.233	0.231	0.233	0.233	0.236	0.237	0.243	0.243
597.5	0.237	0.248	0.253	0.259	0.236	0.239	0.244	0.233	0.232	0.233	0.233	0.237	0.237	0.244	0.243
598	0.237	0.249	0.253	0.26	0.236	0.239	0.244	0.233	0.232	0.233	0.233	0.237	0.238	0.244	0.243
598.5	0.237	0.249	0.254	0.26	0.236	0.239	0.244	0.233	0.232	0.234	0.234	0.237	0.238	0.244	0.244
599	0.237	0.249	0.254	0.26	0.236	0.239	0.244	0.233	0.232	0.234	0.234	0.237	0.238	0.244	0.244
599.5	0.238	0.249	0.254	0.26	0.236	0.24	0.245	0.233	0.232	0.234	0.234	0.238	0.238	0.244	0.244
600	0.238	0.249	0.254	0.26	0.236	0.24	0.245	0.234	0.233	0.234	0.234	0.238	0.238	0.245	0.244
600.5	0.238	0.25	0.254	0.261	0.236	0.24	0.245	0.234	0.233	0.234	0.235	0.238	0.238	0.245	0.245
601	0.238	0.25	0.255	0.261	0.237	0.24	0.245	0.234	0.233	0.235	0.235	0.238	0.239	0.245	0.245
601.5	0.239	0.25	0.255	0.261	0.237	0.241	0.245	0.235	0.234	0.235	0.235	0.239	0.239	0.245	0.245
602	0.239	0.25	0.255	0.261	0.237	0.241	0.246	0.235	0.234	0.235	0.236	0.239	0.239	0.246	0.245
602.5	0.239	0.251	0.255	0.262	0.237	0.241	0.246	0.235	0.234	0.235	0.236	0.239	0.24	0.246	0.246
603	0.24	0.251	0.255	0.262	0.238	0.241	0.246	0.236	0.235	0.236	0.236	0.239	0.24	0.246	0.246
603.5	0.24	0.251	0.256	0.262	0.238	0.241	0.246	0.236	0.235	0.236	0.236	0.24	0.24	0.246	0.246
604	0.24	0.251	0.256	0.263	0.238	0.242	0.247	0.236	0.235	0.236	0.237	0.24	0.241	0.247	0.247
604.5	0.24	0.252	0.256	0.263	0.238	0.242	0.247	0.236	0.236	0.237	0.237	0.241	0.241	0.247	0.247
605	0.24	0.252	0.256	0.263	0.239	0.242	0.247	0.237	0.236	0.237	0.237	0.241	0.241	0.247	0.247
605.5	0.241	0.252	0.257	0.263	0.239	0.242	0.247	0.237	0.236	0.237	0.237	0.241	0.241	0.248	0.248
606	0.241	0.252	0.257	0.263	0.239	0.242	0.247	0.237	0.236	0.237	0.238	0.241	0.241	0.248	0.248
606.5	0.241	0.252	0.257	0.264	0.239	0.243	0.248	0.238	0.236	0.238	0.238	0.242	0.242	0.248	0.248
607	0.241	0.252	0.258	0.264	0.24	0.243	0.248	0.238	0.236	0.238	0.238	0.242	0.242	0.248	0.248
607.5	0.241	0.253	0.258	0.264	0.24	0.243	0.248	0.238	0.237	0.238	0.239	0.242	0.242	0.249	0.249
608	0.241	0.253	0.258	0.264	0.24	0.243	0.248	0.238	0.237	0.238	0.239	0.243	0.243	0.249	0.249
608.5	0.242	0.253	0.258	0.265	0.241	0.243	0.249	0.239	0.237	0.239	0.239	0.243	0.243	0.249	0.249
609	0.241	0.253	0.258	0.265	0.241	0.243	0.249	0.239	0.237	0.239	0.239	0.243	0.243	0.249	0.249
609.5	0.242	0.254	0.259	0.265	0.241	0.244	0.249	0.239	0.238	0.239	0.239	0.243	0.243	0.25	0.249
610	0.242	0.254	0.259	0.265	0.241	0.244	0.249	0.239	0.238	0.239	0.24	0.243	0.243	0.25	0.25
610.5	0.242	0.254	0.259	0.265	0.241	0.244	0.249	0.239	0.238	0.239	0.24	0.243	0.243	0.25	0.25
611	0.242	0.254	0.259	0.265	0.241	0.244	0.249	0.239	0.238	0.239	0.24	0.243	0.244	0.25	0.25
611.5	0.243	0.254	0.259	0.265	0.241	0.244	0.249	0.239	0.238	0.24	0.24	0.243	0.244	0.25	0.25
612	0.243	0.254	0.259	0.266	0.241	0.244	0.249	0.24	0.238	0.24	0.24	0.243	0.244	0.25	0.25
612.5	0.243	0.254	0.259	0.266	0.241	0.245	0.249	0.24	0.238	0.24	0.24	0.244	0.244	0.25	0.25
613	0.243	0.254	0.259	0.266	0.241	0.244	0.249	0.24	0.239	0.24	0.24	0.243	0.244	0.25	0.25
613.5	0.243	0.254	0.259	0.266	0.242	0.244	0.25	0.24	0.239	0.24	0.24	0.244	0.244	0.25	0.25
614	0.243	0.254	0.259	0.266	0.242	0.244	0.25	0.24	0.239	0.24	0.24	0.244	0.244	0.25	0.25
614.5	0.243	0.254	0.259	0.266	0.242	0.244	0.25	0.24	0.239	0.24	0.241	0.244	0.244	0.25	0.25
615	0.243	0.254	0.259	0.266	0.242	0.245	0.25	0.24	0.239	0.24	0.241	0.244	0.244	0.25	0.25
615.5	0.243	0.254	0.259	0.266	0.242	0.245	0.25	0.24	0.239	0.24	0.241	0.244	0.244	0.251	0.25
616	0.243	0.254	0.259	0.265	0.242	0.245	0.25	0.24	0.239	0.24	0.241	0.244	0.244	0.251	0.25
616.5	0.243	0.254	0.259	0.265	0.242	0.244	0.25	0.24	0.239	0.24	0.241	0.244	0.244	0.25	0.25
617	0.243	0.255	0.259	0.265	0.242	0.245	0.249	0.24	0.239	0.24	0.24	0.244	0.244	0.25	0.25
617.5	0.243	0.254	0.259	0.265	0.241	0.244	0.249	0.239	0.239	0.24	0.24	0.243	0.244	0.25	0.25
618	0.242	0.254	0.259	0.265	0.241	0.244	0.249	0.239	0.238	0.239	0.24	0.243	0.244	0.25	0.25
618.5	0.242	0.254	0.259	0.265	0.241	0.244	0.249	0.239	0.238	0.239	0.24	0.243	0.244	0.25	0.25
619	0.242	0.254	0.258	0.265	0.241	0.244	0.249	0.239	0.238	0.239	0.24	0.243	0.244	0.25	0.249
619.5	0.242	0.254	0.258	0.265	0.241	0.243	0.249	0.239	0.238	0.239	0.239	0.242	0.243	0.249	0.249
620	0.242	0.253	0.258	0.265	0.24	0.243	0.249	0.239	0.238	0.239	0.239	0.242	0.243	0.249	0.249
620.5	0.242	0.253	0.258	0.264	0.24	0.243	0.248	0.239	0.237	0.239	0.239	0.242	0.243	0.249	0.249
621	0.241	0.253	0.258	0.264	0.24	0.243	0.248	0.238	0.237	0.238	0.239	0.242	0.243	0.249	0.249
621.5	0.241	0.253	0.258	0.264	0.24	0.243	0.248	0.238	0.237	0.238	0.238	0.242	0.242	0.249	0.249
622	0.241	0.253	0.257	0.264	0.24	0.243	0.247	0.238	0.237	0.238	0.238	0.242	0.242	0.248	0.248
622.5	0.241	0.252	0.257	0.263	0.239	0.242	0.247	0.237	0.236	0.238	0.238	0.241	0.242	0.248	0.248
623	0.24	0.252	0.257	0.263	0.239	0.242	0.247	0.237	0.236	0.237	0.237	0.241	0.241	0.248	0.247
623.5	0.24	0.251	0.257	0.262	0.239	0.242	0.247	0.237	0.236	0.237	0.237	0.24	0.241	0.247	0.247
624	0.24	0.251	0.256	0.262	0.238	0.241	0.246	0.236	0.235	0.236	0.237	0.24	0.241	0.247	0.247
624.5	0.239	0.251	0.256	0.262	0.238	0.241	0.246	0.236	0.235	0.236	0.237	0.24	0.241	0.247	0.246
625	0.239	0.25	0.256	0.261	0.238	0.241	0.246	0.236	0.234	0.236	0.236	0.239	0.24	0.246	0.246
625.5	0.239	0.25	0.255	0.261	0.237	0.24	0.245	0.236	0.234	0.236	0.236	0.239	0.24	0.246	0.246
626	0.239	0.25	0.255	0.261	0.237	0.24	0.245	0.235	0.234	0.235	0.236	0.239	0.24	0.246	0.246
626.5	0.238	0.25	0.255	0.261	0.237	0.24	0.245	0.235	0.234	0.235	0.236	0.239	0.239	0.245	0.245
627	0.238	0.249	0.255	0.261	0.237	0.24	0.245	0.235	0.234	0.234	0.235	0.238	0.239	0.245	0.245
627.5	0.238	0.249	0.254	0.261	0.236	0.239	0.244	0.234	0.233	0.234	0.235	0.238	0.239	0.245	0.245
628	0.237	0.249	0.254	0.26	0.236	0.239	0.244	0.234	0.233	0.234	0.235	0.238	0.238	0.244	0.244
628.5	0.237	0.249	0.253	0.26	0.236	0.239	0.244	0.234	0.232	0.234	0.234	0.237	0.238	0.244	0.244
629	0.237	0.248	0.253	0.259	0.235	0.238	0.244	0.233	0.232	0.233	0.234	0.237	0.237	0.244	0.243
629.5	0.236	0.248	0.252	0.259	0.235	0.238	0.243	0.233	0.231	0.233	0.233	0.237	0.237	0.243	0.243
630	0.236	0.247	0.252	0.258	0.234	0.237	0.242	0.232	0.231	0.232	0.233	0.236	0.236	0.243	0.242
630.5	0.236	0.247	0.252	0.258	0.234	0.237	0.242	0.232	0.231	0.232	0.232	0.236	0.236	0.242	0.242
631	0.235	0.247	0.251	0.258	0.234	0.237	0.242	0.232	0.231	0.231	0.232	0.235	0.236	0.242	0.242
631.5	0.235	0.246	0.251	0.257	0.233	0.236	0.241	0.231	0.23	0.231	0.231	0.235	0.235	0.242	0.241
632	0.234	0.246	0.251	0.257	0.233	0.236	0.241	0.231	0.23	0.23	0.231	0.234	0.235	0.241	0.241
632.5	0.234	0.245	0.25	0.257	0.233	0.235	0.241	0.23	0.229	0.23	0.231	0.234	0.234	0.241	0.241
633	0.234	0.245	0.25	0.256	0.232	0.235	0.241	0.23	0.229	0.23	0.23	0.233	0.234	0.24	0.24
633.5	0.233	0.245	0.25	0.256	0.232	0.235	0.24	0.229	0.228	0.229	0.23	0.233	0.234	0.24	0.24
634	0.233	0.245	0.25	0.256	0.232	0.235	0.24	0.229	0.228	0.229	0.23	0.233	0.233	0.24	0.239
634.5	0.233	0.244	0.249	0.255	0.231	0.234	0.239	0.229	0.227	0.229	0.229	0.232	0.233	0.239	0.239
635	0.232	0.244	0.249	0.255	0.231	0.234	0.239	0.229	0.227	0.228	0.229	0.232	0.233	0.239	0.239
635.5	0.232	0.244	0.249	0.255	0.231	0.234	0.239	0.228	0.227	0.228	0.229	0.232	0.232	0.239	0.238
636	0.232	0.244	0.248	0.255	0.231	0.234	0.238	0.228	0.227	0.228	0.229	0.232	0.232	0.239	0.238
636.5	0.232	0.243	0.248	0.254	0.231	0.233	0.238	0.228	0.227	0.228	0.228	0.232	0.232	0.238	0.238
637	0.231	0.243	0.248	0.254	0.23	0.233	0.238	0.227	0.226	0.228	0.228	0.231	0.231	0.238	0.238
637.5	0.231	0.243	0.248	0.254	0.23	0.233	0.238	0.227	0.226	0.227	0.228	0.231	0.231	0.238	0.237
638	0.231	0.242	0.247	0.253	0.23	0.233	0.238	0.227	0.226	0.227	0.227	0.231	0.231	0.237	0.237
638.5	0.231	0.242	0.247	0.253	0.229	0.232	0.237	0.227	0.225	0.227	0.227	0.23	0.231	0.237	0.237
639	0.23	0.242	0.247	0.253	0.229	0.232	0.237	0.226	0.225	0.226	0.227	0.23	0.23	0.236	0.236
639.5	0.23	0.242	0.247	0.252	0.229	0.232	0.237	0.226	0.225	0.226	0.226	0.23	0.23	0.236	0.236
640	0.23	0.242	0.247	0.252	0.229	0.231	0.237	0.226	0.225	0.226	0.226	0.23	0.23	0.236	0.236
640.5	0.23	0.242	0.246	0.252	0.229	0.231	0.237	0.226	0.224	0.225	0.226	0.23	0.23	0.236	0.236
641	0.23	0.242	0.246	0.252	0.229	0.231	0.237	0.226	0.224	0.226	0.226	0.23	0.23	0.236	0.236
641.5	0.23	0.242	0.246	0.252	0.229	0.232	0.237	0.226	0.224	0.225	0.226	0.229	0.23	0.236	0.236
642	0.23	0.242	0.246	0.252	0.229	0.231	0.237	0.225	0.224	0.225	0.226	0.229	0.23	0.236	0.235
642.5	0.23	0.242	0.246	0.252	0.229	0.231	0.236	0.225	0.224	0.225	0.226	0.229	0.23	0.236	0.235
643	0.229	0.241	0.246	0.252	0.228	0.231	0.236	0.225	0.224	0.225	0.226	0.229	0.229	0.236	0.235
643.5	0.229	0.241	0.246	0.252	0.228	0.231	0.236	0.225	0.224	0.225	0.226	0.229	0.229	0.236	0.235
644	0.229	0.241	0.246	0.252	0.228	0.231	0.236	0.225	0.224	0.225	0.226	0.229	0.229	0.236	0.235
644.5	0.23	0.242	0.246	0.252	0.228	0.231	0.236	0.225	0.224	0.225	0.226	0.229	0.229	0.236	0.235
645	0.23	0.241	0.246	0.252	0.228	0.231	0.236	0.225	0.224	0.225	0.225	0.229	0.229	0.235	0.235
645.5	0.23	0.241	0.246	0.252	0.228	0.231	0.236	0.225	0.224	0.225	0.226	0.229	0.229	0.236	0.235
646	0.23	0.242	0.246	0.252	0.229	0.231	0.236	0.225	0.224	0.225	0.226	0.229	0.229	0.236	0.235
646.5	0.23	0.241	0.246	0.252	0.228	0.231	0.236	0.225	0.224	0.225	0.225	0.229	0.229	0.235	0.235
647	0.229	0.241	0.246	0.252	0.228	0.231	0.236	0.225	0.224	0.225	0.225	0.229	0.229	0.235	0.236
647.5	0.229	0.242	0.246	0.252	0.228	0.231	0.236	0.225	0.224	0.225	0.225	0.229	0.229	0.235	0.235
648	0.229	0.242	0.246	0.252	0.228	0.231	0.236	0.225	0.224	0.225	0.225	0.229	0.229	0.235	0.236
648.5	0.229	0.242	0.246	0.252	0.228	0.231	0.237	0.225	0.224	0.225	0.225	0.229	0.229	0.236	0.236
649	0.229	0.242	0.246	0.252	0.229	0.231	0.237	0.225	0.224	0.225	0.226	0.229	0.229	0.236	0.236
649.5	0.23	0.242	0.247	0.253	0.229	0.231	0.237	0.225	0.224	0.225	0.226	0.229	0.23	0.236	0.236
650	0.23	0.242	0.247	0.253	0.229	0.232	0.237	0.226	0.224	0.226	0.226	0.229	0.23	0.236	0.236
650.5	0.23	0.242	0.247	0.253	0.229	0.232	0.237	0.226	0.225	0.226	0.226	0.23	0.23	0.236	0.236
651	0.231	0.242	0.247	0.253	0.229	0.232	0.237	0.226	0.225	0.226	0.227	0.23	0.23	0.236	0.236
651.5	0.231	0.243	0.247	0.253	0.229	0.232	0.237	0.227	0.225	0.226	0.227	0.23	0.231	0.237	0.237
652	0.231	0.243	0.247	0.253	0.23	0.232	0.237	0.227	0.225	0.227	0.227	0.23	0.231	0.237	0.237
652.5	0.231	0.243	0.248	0.254	0.23	0.232	0.237	0.227	0.225	0.227	0.227	0.231	0.231	0.237	0.237
653	0.231	0.243	0.248	0.254	0.23	0.233	0.237	0.227	0.226	0.227	0.227	0.231	0.231	0.237	0.237
653.5	0.231	0.244	0.248	0.254	0.23	0.233	0.238	0.227	0.226	0.227	0.227	0.231	0.231	0.237	0.237
654	0.232	0.243	0.248	0.254	0.23	0.233	0.238	0.227	0.226	0.227	0.227	0.231	0.231	0.237	0.237
654.5	0.232	0.244	0.248	0.255	0.231	0.233	0.238	0.228	0.226	0.228	0.227	0.231	0.231	0.237	0.238
655	0.232	0.244	0.249	0.255	0.231	0.233	0.239	0.228	0.227	0.228	0.228	0.231	0.232	0.238	0.238
655.5	0.232	0.244	0.249	0.255	0.231	0.234	0.239	0.228	0.227	0.228	0.228	0.232	0.232	0.238	0.238
656	0.233	0.244	0.249	0.255	0.231	0.234	0.239	0.228	0.227	0.228	0.229	0.232	0.232	0.238	0.238
656.5	0.233	0.245	0.249	0.255	0.231	0.234	0.24	0.229	0.227	0.228	0.229	0.232	0.232	0.239	0.239
657	0.233	0.245	0.25	0.256	0.232	0.234	0.24	0.229	0.227	0.229	0.229	0.232	0.233	0.239	0.239
657.5	0.233	0.245	0.25	0.256	0.232	0.235	0.24	0.229	0.228	0.229	0.229	0.233	0.233	0.239	0.239
658	0.233	0.245	0.25	0.256	0.232	0.235	0.24	0.229	0.228	0.229	0.23	0.233	0.233	0.239	0.239
658.5	0.234	0.246	0.25	0.256	0.232	0.235	0.24	0.23	0.228	0.229	0.23	0.233	0.234	0.24	0.239
659	0.234	0.246	0.251	0.257	0.232	0.235	0.241	0.23	0.228	0.23	0.23	0.233	0.234	0.24	0.24
659.5	0.234	0.246	0.251	0.257	0.233	0.236	0.241	0.23	0.229	0.23	0.231	0.234	0.234	0.24	0.24
660	0.235	0.247	0.251	0.257	0.233	0.236	0.241	0.23	0.229	0.23	0.231	0.234	0.234	0.241	0.24
660.5	0.235	0.247	0.251	0.257	0.233	0.236	0.241	0.231	0.229	0.231	0.231	0.234	0.235	0.241	0.241
661	0.235	0.247	0.251	0.258	0.233	0.237	0.242	0.231	0.229	0.231	0.231	0.235	0.235	0.241	0.241
661.5	0.235	0.247	0.252	0.258	0.234	0.237	0.242	0.231	0.23	0.231	0.231	0.235	0.235	0.241	0.241
662	0.236	0.248	0.252	0.258	0.234	0.237	0.242	0.232	0.23	0.231	0.232	0.235	0.235	0.241	0.241
662.5	0.236	0.248	0.252	0.258	0.234	0.237	0.242	0.232	0.23	0.232	0.232	0.235	0.236	0.242	0.242
663	0.236	0.248	0.252	0.259	0.234	0.237	0.242	0.232	0.231	0.232	0.233	0.236	0.236	0.242	0.242
663.5	0.237	0.249	0.253	0.259	0.235	0.238	0.243	0.232	0.231	0.232	0.233	0.236	0.236	0.242	0.242
664	0.237	0.249	0.253	0.259	0.235	0.238	0.243	0.233	0.232	0.233	0.233	0.236	0.237	0.243	0.243
664.5	0.237	0.249	0.253	0.259	0.235	0.238	0.243	0.233	0.232	0.233	0.233	0.236	0.237	0.243	0.243
665	0.237	0.249	0.253	0.26	0.235	0.238	0.243	0.233	0.232	0.233	0.233	0.237	0.237	0.243	0.243
665.5	0.237	0.249	0.253	0.26	0.235	0.239	0.243	0.233	0.232	0.233	0.234	0.237	0.237	0.243	0.243
666	0.237	0.249	0.254	0.26	0.236	0.239	0.244	0.234	0.232	0.233	0.234	0.237	0.237	0.243	0.244
666.5	0.237	0.249	0.254	0.26	0.236	0.239	0.244	0.234	0.232	0.233	0.234	0.237	0.238	0.244	0.244
667	0.238	0.25	0.254	0.26	0.236	0.239	0.244	0.234	0.233	0.234	0.234	0.237	0.238	0.244	0.244
667.5	0.238	0.25	0.254	0.26	0.236	0.239	0.244	0.234	0.233	0.234	0.234	0.238	0.238	0.244	0.244
668	0.238	0.25	0.254	0.26	0.236	0.24	0.244	0.234	0.233	0.234	0.235	0.238	0.238	0.244	0.244
668.5	0.238	0.25	0.254	0.261	0.236	0.24	0.244	0.234	0.233	0.234	0.235	0.238	0.238	0.245	0.245
669	0.238	0.25	0.254	0.261	0.237	0.24	0.244	0.235	0.233	0.235	0.235	0.238	0.239	0.245	0.245
669.5	0.238	0.25	0.255	0.261	0.237	0.24	0.245	0.235	0.234	0.235	0.235	0.239	0.239	0.245	0.245
670	0.238	0.251	0.255	0.261	0.237	0.24	0.245	0.235	0.234	0.235	0.235	0.239	0.239	0.245	0.245
670.5	0.239	0.251	0.255	0.262	0.237	0.24	0.245	0.235	0.234	0.235	0.236	0.239	0.239	0.245	0.245
671	0.239	0.251	0.255	0.262	0.237	0.24	0.245	0.236	0.234	0.236	0.236	0.239	0.24	0.246	0.245
671.5	0.239	0.251	0.255	0.262	0.237	0.24	0.245	0.236	0.234	0.236	0.236	0.239	0.24	0.246	0.245
672	0.239	0.252	0.255	0.262	0.237	0.24	0.246	0.236	0.234	0.236	0.236	0.239	0.24	0.246	0.245
672.5	0.239	0.252	0.255	0.262	0.238	0.24	0.246	0.236	0.235	0.236	0.236	0.239	0.24	0.246	0.246
673	0.239	0.251	0.255	0.262	0.238	0.24	0.245	0.236	0.234	0.235	0.236	0.239	0.24	0.246	0.245
673.5	0.238	0.251	0.255	0.262	0.237	0.24	0.245	0.236	0.234	0.235	0.236	0.239	0.24	0.246	0.245
674	0.238	0.251	0.255	0.262	0.237	0.24	0.245	0.236	0.234	0.236	0.236	0.239	0.24	0.246	0.246
674.5	0.239	0.251	0.255	0.262	0.238	0.24	0.245	0.236	0.235	0.236	0.236	0.239	0.24	0.246	0.246
675	0.239	0.251	0.255	0.262	0.237	0.24	0.245	0.236	0.234	0.236	0.236	0.239	0.24	0.246	0.246
675.5	0.239	0.251	0.255	0.262	0.237	0.24	0.245	0.236	0.235	0.236	0.236	0.24	0.24	0.246	0.246
676	0.239	0.251	0.255	0.262	0.237	0.24	0.245	0.236	0.234	0.236	0.236	0.24	0.24	0.246	0.246
676.5	0.239	0.251	0.255	0.261	0.237	0.24	0.245	0.236	0.234	0.236	0.236	0.239	0.24	0.246	0.246
677	0.239	0.251	0.255	0.261	0.237	0.24	0.245	0.236	0.234	0.235	0.236	0.239	0.24	0.246	0.245
677.5	0.238	0.251	0.255	0.261	0.237	0.24	0.245	0.236	0.234	0.235	0.236	0.239	0.24	0.246	0.245
678	0.238	0.251	0.255	0.261	0.237	0.24	0.245	0.236	0.234	0.236	0.236	0.239	0.24	0.246	0.245
678.5	0.238	0.251	0.254	0.261	0.237	0.24	0.245	0.235	0.234	0.236	0.236	0.239	0.24	0.245	0.245
679	0.238	0.25	0.254	0.261	0.237	0.24	0.244	0.235	0.234	0.236	0.236	0.239	0.24	0.246	0.245
679.5	0.238	0.25	0.254	0.261	0.236	0.239	0.244	0.235	0.234	0.235	0.236	0.239	0.239	0.245	0.245
680	0.238	0.25	0.254	0.261	0.236	0.239	0.244	0.235	0.234	0.235	0.236	0.239	0.239	0.245	0.245
680.5	0.237	0.25	0.254	0.26	0.236	0.239	0.244	0.235	0.234	0.235	0.235	0.238	0.239	0.245	0.245
681	0.237	0.25	0.254	0.26	0.236	0.238	0.243	0.234	0.233	0.235	0.235	0.238	0.239	0.245	0.244
681.5	0.237	0.25	0.253	0.26	0.235	0.238	0.243	0.234	0.233	0.234	0.235	0.238	0.239	0.244	0.244
682	0.237	0.249	0.253	0.26	0.235	0.238	0.243	0.234	0.233	0.234	0.235	0.237	0.238	0.244	0.244
682.5	0.236	0.249	0.253	0.259	0.235	0.238	0.242	0.234	0.232	0.234	0.234	0.237	0.238	0.244	0.244
683	0.236	0.248	0.253	0.259	0.235	0.238	0.242	0.233	0.232	0.234	0.234	0.237	0.238	0.244	0.244
683.5	0.236	0.248	0.252	0.259	0.234	0.237	0.242	0.233	0.232	0.233	0.234	0.237	0.237	0.243	0.244
684	0.235	0.248	0.252	0.258	0.234	0.237	0.242	0.233	0.232	0.233	0.233	0.236	0.237	0.243	0.243
684.5	0.235	0.247	0.252	0.258	0.234	0.237	0.241	0.233	0.231	0.233	0.233	0.236	0.237	0.243	0.243
685	0.235	0.247	0.252	0.258	0.233	0.236	0.241	0.233	0.231	0.233	0.233	0.236	0.236	0.243	0.242
685.5	0.235	0.247	0.251	0.258	0.233	0.236	0.241	0.232	0.231	0.232	0.233	0.235	0.236	0.243	0.242
686	0.235	0.247	0.251	0.257	0.233	0.236	0.241	0.232	0.231	0.232	0.233	0.235	0.236	0.242	0.242
686.5	0.234	0.246	0.251	0.257	0.232	0.235	0.24	0.232	0.23	0.232	0.233	0.235	0.236	0.241	0.241
687	0.234	0.246	0.25	0.257	0.232	0.235	0.24	0.231	0.23	0.231	0.232	0.235	0.235	0.241	0.241
687.5	0.233	0.246	0.25	0.256	0.232	0.235	0.239	0.231	0.23	0.231	0.232	0.234	0.235	0.241	0.241
688	0.233	0.246	0.25	0.256	0.232	0.234	0.239	0.231	0.229	0.231	0.231	0.234	0.234	0.24	0.24
688.5	0.232	0.245	0.249	0.255	0.231	0.234	0.239	0.23	0.229	0.23	0.231	0.234	0.234	0.24	0.24
689	0.232	0.245	0.249	0.255	0.231	0.234	0.238	0.23	0.229	0.23	0.23	0.233	0.234	0.24	0.24
689.5	0.232	0.245	0.249	0.255	0.231	0.234	0.238	0.23	0.228	0.23	0.23	0.233	0.234	0.24	0.239
690	0.232	0.244	0.248	0.255	0.231	0.233	0.238	0.229	0.228	0.229	0.23	0.233	0.233	0.239	0.239
690.5	0.231	0.244	0.248	0.254	0.23	0.233	0.238	0.229	0.228	0.229	0.23	0.232	0.233	0.239	0.239
691	0.23	0.243	0.248	0.254	0.23	0.232	0.237	0.229	0.227	0.229	0.229	0.232	0.232	0.238	0.238
691.5	0.23	0.243	0.247	0.253	0.229	0.232	0.237	0.228	0.227	0.228	0.229	0.232	0.232	0.238	0.238
692	0.23	0.242	0.247	0.253	0.228	0.231	0.237	0.228	0.226	0.227	0.229	0.231	0.232	0.238	0.237
692.5	0.229	0.242	0.246	0.252	0.228	0.231	0.236	0.227	0.226	0.227	0.228	0.231	0.231	0.237	0.237
693	0.229	0.242	0.246	0.252	0.228	0.231	0.236	0.227	0.225	0.227	0.228	0.231	0.231	0.237	0.237
693.5	0.229	0.242	0.246	0.252	0.228	0.23	0.236	0.227	0.225	0.227	0.227	0.23	0.231	0.236	0.237
694	0.229	0.242	0.245	0.251	0.227	0.23	0.235	0.227	0.225	0.226	0.227	0.23	0.23	0.236	0.236
694.5	0.228	0.241	0.245	0.251	0.227	0.229	0.234	0.226	0.224	0.226	0.226	0.229	0.23	0.236	0.235
695	0.228	0.241	0.245	0.25	0.226	0.229	0.234	0.226	0.224	0.225	0.225	0.229	0.229	0.235	0.235
695.5	0.227	0.241	0.245	0.25	0.226	0.229	0.234	0.225	0.224	0.225	0.226	0.229	0.229	0.235	0.235
696	0.227	0.24	0.244	0.25	0.226	0.228	0.234	0.225	0.223	0.225	0.225	0.228	0.229	0.235	0.234
696.5	0.227	0.24	0.244	0.249	0.225	0.228	0.233	0.225	0.223	0.224	0.225	0.228	0.229	0.234	0.234
697	0.226	0.239	0.243	0.249	0.225	0.228	0.233	0.224	0.223	0.224	0.224	0.228	0.229	0.234	0.234
697.5	0.226	0.239	0.243	0.249	0.225	0.228	0.233	0.224	0.223	0.224	0.224	0.228	0.228	0.234	0.234
698	0.226	0.238	0.243	0.248	0.224	0.227	0.232	0.224	0.222	0.223	0.224	0.227	0.228	0.233	0.233
698.5	0.226	0.238	0.243	0.248	0.224	0.227	0.232	0.224	0.222	0.223	0.223	0.227	0.227	0.233	0.233
699	0.225	0.238	0.242	0.248	0.224	0.227	0.232	0.223	0.222	0.223	0.223	0.227	0.227	0.233	0.233
699.5	0.225	0.237	0.242	0.248	0.224	0.226	0.231	0.223	0.221	0.222	0.223	0.226	0.227	0.233	0.232
700	0.225	0.237	0.242	0.248	0.224	0.226	0.231	0.222	0.221	0.222	0.222	0.226	0.227	0.232	0.232
700.5	0.225	0.237	0.241	0.247	0.224	0.226	0.231	0.222	0.221	0.222	0.222	0.225	0.226	0.232	0.232
701	0.224	0.237	0.241	0.247	0.223	0.225	0.23	0.222	0.22	0.222	0.222	0.225	0.226	0.231	0.232
701.5	0.224	0.237	0.241	0.247	0.223	0.225	0.23	0.222	0.22	0.222	0.222	0.225	0.226	0.231	0.231
702	0.224	0.236	0.241	0.246	0.222	0.225	0.23	0.221	0.22	0.222	0.221	0.224	0.226	0.231	0.231
702.5	0.224	0.236	0.24	0.246	0.222	0.225	0.23	0.221	0.22	0.221	0.221	0.224	0.225	0.231	0.231
703	0.223	0.236	0.24	0.246	0.222	0.225	0.229	0.221	0.219	0.221	0.221	0.224	0.225	0.23	0.23
703.5	0.223	0.236	0.239	0.246	0.222	0.224	0.229	0.22	0.219	0.221	0.22	0.223	0.224	0.23	0.23
704	0.223	0.235	0.239	0.245	0.222	0.224	0.229	0.22	0.219	0.22	0.22	0.223	0.224	0.23	0.23
704.5	0.223	0.235	0.239	0.245	0.221	0.224	0.229	0.22	0.219	0.22	0.22	0.223	0.224	0.23	0.229
705	0.223	0.235	0.239	0.245	0.221	0.224	0.229	0.22	0.218	0.22	0.22	0.223	0.224	0.23	0.229
705.5	0.223	0.235	0.24	0.245	0.222	0.224	0.229	0.22	0.218	0.22	0.22	0.223	0.224	0.23	0.229
706	0.222	0.235	0.24	0.245	0.221	0.224	0.229	0.22	0.218	0.22	0.22	0.223	0.224	0.23	0.229
706.5	0.222	0.235	0.24	0.245	0.222	0.224	0.228	0.22	0.218	0.22	0.22	0.223	0.224	0.229	0.229
707	0.222	0.235	0.239	0.245	0.222	0.224	0.228	0.22	0.218	0.22	0.22	0.223	0.223	0.229	0.229
707.5	0.222	0.235	0.239	0.245	0.221	0.224	0.228	0.22	0.218	0.219	0.219	0.223	0.223	0.229	0.229
708	0.222	0.234	0.239	0.245	0.221	0.223	0.228	0.219	0.218	0.219	0.219	0.222	0.223	0.229	0.229
708.5	0.222	0.234	0.239	0.244	0.221	0.223	0.228	0.219	0.218	0.219	0.219	0.222	0.223	0.229	0.229
709	0.222	0.234	0.238	0.244	0.22	0.223	0.228	0.219	0.218	0.218	0.219	0.222	0.223	0.229	0.228
709.5	0.222	0.234	0.238	0.244	0.22	0.223	0.228	0.219	0.218	0.218	0.219	0.222	0.223	0.229	0.228
710	0.222	0.234	0.238	0.244	0.22	0.222	0.228	0.219	0.217	0.218	0.219	0.222	0.223	0.229	0.228
710.5	0.222	0.234	0.239	0.244	0.221	0.223	0.228	0.219	0.217	0.218	0.219	0.222	0.223	0.229	0.229
711	0.222	0.234	0.239	0.244	0.221	0.223	0.228	0.219	0.217	0.219	0.219	0.222	0.223	0.229	0.228
711.5	0.222	0.234	0.239	0.244	0.221	0.223	0.228	0.219	0.218	0.219	0.219	0.223	0.223	0.229	0.229
712	0.222	0.234	0.239	0.244	0.221	0.223	0.228	0.219	0.217	0.218	0.219	0.222	0.222	0.229	0.228
712.5	0.221	0.234	0.239	0.244	0.221	0.223	0.228	0.219	0.217	0.218	0.219	0.222	0.222	0.228	0.228
713	0.221	0.234	0.239	0.244	0.221	0.223	0.228	0.219	0.217	0.218	0.219	0.222	0.222	0.228	0.228
713.5	0.221	0.234	0.239	0.244	0.221	0.223	0.228	0.219	0.217	0.218	0.219	0.222	0.223	0.228	0.228
714	0.222	0.234	0.239	0.244	0.221	0.223	0.228	0.219	0.217	0.218	0.219	0.222	0.223	0.228	0.228
714.5	0.222	0.234	0.239	0.244	0.221	0.223	0.228	0.219	0.217	0.218	0.219	0.222	0.223	0.228	0.228
715	0.222	0.234	0.239	0.244	0.221	0.223	0.229	0.219	0.218	0.218	0.219	0.222	0.223	0.228	0.229
715.5	0.222	0.235	0.239	0.244	0.221	0.224	0.229	0.219	0.218	0.218	0.219	0.222	0.223	0.228	0.229
716	0.223	0.235	0.239	0.245	0.222	0.224	0.229	0.219	0.218	0.219	0.219	0.222	0.223	0.229	0.229
716.5	0.223	0.235	0.239	0.245	0.222	0.224	0.229	0.219	0.218	0.219	0.22	0.223	0.223	0.229	0.229
717	0.223	0.236	0.24	0.245	0.222	0.224	0.229	0.22	0.219	0.219	0.22	0.223	0.224	0.229	0.229
717.5	0.223	0.236	0.24	0.245	0.222	0.225	0.229	0.22	0.219	0.22	0.22	0.223	0.224	0.23	0.229
718	0.223	0.236	0.24	0.246	0.222	0.225	0.23	0.22	0.219	0.22	0.22	0.224	0.224	0.23	0.23
718.5	0.223	0.236	0.24	0.246	0.223	0.225	0.23	0.22	0.219	0.22	0.22	0.224	0.224	0.23	0.23
719	0.223	0.236	0.24	0.246	0.223	0.225	0.23	0.221	0.219	0.22	0.22	0.224	0.224	0.23	0.23
719.5	0.224	0.236	0.241	0.246	0.223	0.225	0.23	0.221	0.219	0.22	0.221	0.224	0.225	0.23	0.23
720	0.224	0.237	0.241	0.246	0.223	0.225	0.23	0.221	0.219	0.22	0.221	0.224	0.225	0.23	0.23
720.5	0.224	0.237	0.241	0.247	0.223	0.225	0.231	0.221	0.219	0.22	0.221	0.224	0.225	0.23	0.23
721	0.225	0.237	0.242	0.247	0.224	0.226	0.231	0.222	0.22	0.221	0.222	0.224	0.225	0.231	0.231
721.5	0.225	0.237	0.242	0.247	0.224	0.226	0.231	0.222	0.22	0.221	0.222	0.224	0.226	0.231	0.231
722	0.225	0.238	0.242	0.247	0.224	0.226	0.232	0.222	0.22	0.221	0.222	0.224	0.226	0.231	0.231
722.5	0.226	0.238	0.242	0.248	0.224	0.227	0.232	0.222	0.22	0.221	0.222	0.225	0.226	0.231	0.232
723	0.226	0.238	0.243	0.248	0.225	0.227	0.232	0.223	0.221	0.222	0.222	0.225	0.226	0.232	0.232
723.5	0.226	0.239	0.243	0.248	0.225	0.227	0.232	0.223	0.221	0.222	0.222	0.226	0.227	0.232	0.232
724	0.226	0.239	0.243	0.249	0.226	0.228	0.233	0.223	0.221	0.222	0.223	0.226	0.227	0.232	0.233
724.5	0.227	0.239	0.244	0.249	0.226	0.228	0.233	0.224	0.222	0.223	0.223	0.226	0.227	0.233	0.233
725	0.227	0.239	0.244	0.25	0.226	0.228	0.233	0.224	0.222	0.223	0.224	0.227	0.227	0.232	0.233
725.5	0.227	0.24	0.244	0.25	0.226	0.228	0.233	0.224	0.222	0.223	0.224	0.227	0.227	0.232	0.233
726	0.227	0.24	0.244	0.25	0.227	0.229	0.234	0.224	0.222	0.224	0.224	0.227	0.228	0.233	0.234
726.5	0.228	0.24	0.244	0.25	0.227	0.229	0.234	0.224	0.222	0.224	0.224	0.228	0.228	0.233	0.234
727	0.228	0.241	0.245	0.25	0.228	0.23	0.234	0.225	0.223	0.224	0.225	0.228	0.228	0.233	0.234
727.5	0.228	0.241	0.246	0.251	0.228	0.23	0.234	0.225	0.223	0.224	0.225	0.228	0.229	0.234	0.234
728	0.228	0.241	0.246	0.251	0.228	0.23	0.235	0.225	0.224	0.224	0.225	0.228	0.229	0.234	0.234
728.5	0.229	0.242	0.246	0.251	0.228	0.23	0.235	0.225	0.224	0.225	0.225	0.229	0.229	0.235	0.235
729	0.229	0.242	0.246	0.252	0.228	0.23	0.236	0.226	0.224	0.225	0.225	0.229	0.229	0.235	0.235
729.5	0.23	0.242	0.247	0.252	0.229	0.23	0.236	0.226	0.224	0.225	0.226	0.229	0.23	0.235	0.235
730	0.23	0.242	0.247	0.253	0.229	0.231	0.236	0.226	0.225	0.225	0.226	0.23	0.23	0.236	0.236
730.5	0.23	0.242	0.247	0.253	0.229	0.231	0.237	0.226	0.225	0.225	0.226	0.23	0.23	0.236	0.236
731	0.23	0.243	0.247	0.253	0.23	0.231	0.237	0.227	0.225	0.226	0.227	0.23	0.23	0.236	0.236
731.5	0.23	0.243	0.247	0.253	0.23	0.232	0.237	0.227	0.225	0.226	0.227	0.23	0.231	0.236	0.236
732	0.231	0.244	0.248	0.254	0.23	0.232	0.237	0.228	0.226	0.227	0.227	0.231	0.231	0.237	0.237
732.5	0.231	0.244	0.248	0.254	0.23	0.232	0.238	0.228	0.226	0.227	0.227	0.231	0.231	0.237	0.237
733	0.231	0.244	0.249	0.254	0.23	0.233	0.238	0.228	0.226	0.228	0.227	0.231	0.232	0.237	0.237
733.5	0.232	0.244	0.249	0.254	0.231	0.233	0.238	0.229	0.227	0.228	0.227	0.232	0.232	0.238	0.238
734	0.232	0.245	0.249	0.255	0.231	0.234	0.239	0.229	0.227	0.228	0.228	0.232	0.232	0.238	0.238
734.5	0.232	0.245	0.249	0.255	0.231	0.233	0.239	0.229	0.227	0.228	0.228	0.232	0.232	0.238	0.238
735	0.232	0.245	0.25	0.255	0.231	0.233	0.239	0.229	0.227	0.228	0.229	0.232	0.233	0.238	0.238
735.5	0.233	0.246	0.25	0.255	0.232	0.234	0.239	0.229	0.227	0.229	0.229	0.232	0.233	0.238	0.239
736	0.233	0.246	0.25	0.256	0.232	0.234	0.24	0.229	0.227	0.229	0.229	0.232	0.233	0.238	0.239
736.5	0.234	0.247	0.25	0.256	0.233	0.234	0.24	0.23	0.228	0.229	0.23	0.233	0.234	0.239	0.239
737	0.234	0.247	0.251	0.256	0.233	0.234	0.24	0.23	0.228	0.229	0.23	0.233	0.234	0.239	0.24
737.5	0.234	0.247	0.251	0.256	0.233	0.235	0.24	0.23	0.229	0.23	0.231	0.234	0.234	0.239	0.24
738	0.235	0.247	0.251	0.257	0.233	0.235	0.241	0.231	0.229	0.23	0.231	0.234	0.235	0.24	0.24
738.5	0.235	0.247	0.251	0.257	0.233	0.236	0.241	0.231	0.229	0.23	0.231	0.234	0.234	0.24	0.24
739	0.235	0.247	0.251	0.257	0.234	0.236	0.241	0.231	0.229	0.23	0.231	0.234	0.234	0.24	0.24
739.5	0.235	0.247	0.251	0.257	0.234	0.236	0.241	0.231	0.229	0.23	0.231	0.234	0.235	0.24	0.241
740	0.234	0.248	0.252	0.257	0.234	0.236	0.241	0.232	0.229	0.23	0.231	0.234	0.234	0.24	0.24
740.5	0.235	0.248	0.252	0.257	0.234	0.236	0.241	0.232	0.23	0.231	0.231	0.234	0.235	0.24	0.241
741	0.235	0.249	0.252	0.258	0.234	0.236	0.241	0.232	0.23	0.231	0.231	0.235	0.235	0.241	0.241
741.5	0.235	0.249	0.252	0.258	0.234	0.237	0.241	0.232	0.23	0.231	0.231	0.235	0.235	0.241	0.241
742	0.235	0.249	0.253	0.258	0.234	0.237	0.241	0.232	0.23	0.231	0.232	0.235	0.236	0.241	0.241
742.5	0.236	0.249	0.253	0.258	0.234	0.237	0.242	0.232	0.231	0.232	0.232	0.235	0.236	0.241	0.241
743	0.236	0.249	0.253	0.258	0.234	0.237	0.242	0.233	0.231	0.232	0.232	0.235	0.236	0.241	0.241
743.5	0.236	0.249	0.253	0.258	0.234	0.237	0.242	0.233	0.231	0.232	0.232	0.236	0.236	0.241	0.241
744	0.236	0.249	0.253	0.258	0.234	0.237	0.242	0.233	0.231	0.232	0.232	0.236	0.236	0.241	0.242
744.5	0.236	0.249	0.253	0.259	0.234	0.238	0.243	0.233	0.231	0.232	0.233	0.236	0.236	0.241	0.242
745	0.236	0.249	0.253	0.259	0.234	0.238	0.243	0.233	0.231	0.232	0.233	0.236	0.236	0.241	0.242
745.5	0.237	0.249	0.253	0.259	0.235	0.238	0.243	0.233	0.231	0.232	0.233	0.236	0.236	0.242	0.242
746	0.237	0.249	0.253	0.259	0.235	0.238	0.243	0.233	0.231	0.233	0.233	0.236	0.236	0.242	0.242
746.5	0.237	0.249	0.253	0.259	0.235	0.238	0.243	0.233	0.231	0.232	0.233	0.236	0.236	0.242	0.242
747	0.236	0.249	0.253	0.259	0.235	0.237	0.243	0.233	0.231	0.232	0.232	0.236	0.236	0.242	0.242
747.5	0.236	0.249	0.253	0.258	0.235	0.237	0.242	0.233	0.231	0.232	0.232	0.235	0.236	0.242	0.242
748	0.236	0.249	0.253	0.258	0.234	0.237	0.242	0.232	0.231	0.232	0.232	0.235	0.236	0.242	0.242
748.5	0.236	0.249	0.253	0.258	0.234	0.237	0.242	0.232	0.231	0.232	0.232	0.235	0.236	0.242	0.242
749	0.236	0.249	0.253	0.258	0.234	0.237	0.242	0.233	0.231	0.232	0.232	0.235	0.236	0.242	0.242
749.5	0.236	0.249	0.253	0.258	0.234	0.237	0.242	0.233	0.231	0.232	0.232	0.235	0.236	0.242	0.242
750	0.236	0.249	0.253	0.258	0.234	0.237	0.242	0.233	0.231	0.232	0.232	0.235	0.236	0.242	0.242
750.5	0.236	0.249	0.252	0.258	0.234	0.237	0.242	0.233	0.231	0.232	0.233	0.235	0.236	0.242	0.242
751	0.236	0.249	0.252	0.258	0.234	0.237	0.241	0.233	0.23	0.232	0.232	0.235	0.236	0.241	0.242
751.5	0.235	0.249	0.252	0.258	0.234	0.237	0.242	0.233	0.23	0.232	0.233	0.235	0.236	0.241	0.242
752	0.236	0.249	0.252	0.258	0.234	0.237	0.242	0.233	0.231	0.232	0.233	0.236	0.236	0.241	0.242
752.5	0.235	0.249	0.252	0.258	0.234	0.236	0.241	0.233	0.23	0.232	0.232	0.236	0.236	0.241	0.241
753	0.235	0.248	0.252	0.258	0.233	0.236	0.241	0.232	0.23	0.232	0.232	0.236	0.236	0.241	0.241
753.5	0.235	0.248	0.252	0.258	0.233	0.236	0.241	0.232	0.23	0.231	0.232	0.235	0.236	0.241	0.241
754	0.235	0.248	0.252	0.258	0.233	0.236	0.241	0.232	0.23	0.232	0.232	0.235	0.235	0.241	0.24
754.5	0.234	0.248	0.251	0.258	0.233	0.236	0.24	0.232	0.229	0.231	0.231	0.235	0.235	0.241	0.24
755	0.234	0.247	0.251	0.257	0.233	0.235	0.24	0.232	0.23	0.231	0.231	0.235	0.235	0.241	0.24
755.5	0.235	0.247	0.251	0.258	0.233	0.235	0.24	0.232	0.23	0.231	0.231	0.235	0.235	0.241	0.241
756	0.234	0.247	0.251	0.257	0.233	0.235	0.24	0.232	0.23	0.231	0.231	0.234	0.235	0.241	0.241
756.5	0.234	0.247	0.25	0.257	0.233	0.235	0.24	0.232	0.229	0.23	0.231	0.234	0.235	0.241	0.24
757	0.233	0.247	0.25	0.257	0.233	0.234	0.239	0.231	0.229	0.23	0.231	0.234	0.235	0.24	0.24
757.5	0.233	0.246	0.25	0.256	0.232	0.234	0.239	0.231	0.229	0.23	0.231	0.233	0.234	0.24	0.24
758	0.232	0.246	0.249	0.256	0.232	0.234	0.238	0.231	0.228	0.229	0.231	0.233	0.234	0.239	0.239
758.5	0.232	0.246	0.25	0.255	0.231	0.233	0.238	0.23	0.228	0.229	0.23	0.232	0.233	0.239	0.239
759	0.232	0.245	0.249	0.255	0.231	0.233	0.238	0.229	0.228	0.229	0.23	0.232	0.233	0.238	0.239
759.5	0.232	0.245	0.249	0.254	0.23	0.233	0.238	0.229	0.228	0.229	0.229	0.232	0.233	0.239	0.238
760	0.232	0.245	0.248	0.254	0.23	0.232	0.238	0.23	0.227	0.228	0.229	0.232	0.232	0.238	0.238
760.5	0.231	0.245	0.248	0.254	0.23	0.232	0.237	0.229	0.227	0.228	0.229	0.232	0.233	0.238	0.238
761	0.231	0.245	0.247	0.253	0.23	0.232	0.237	0.229	0.227	0.228	0.228	0.232	0.232	0.238	0.238
761.5	0.23	0.245	0.247	0.254	0.229	0.232	0.237	0.229	0.227	0.228	0.228	0.232	0.233	0.238	0.238
762	0.23	0.244	0.246	0.254	0.229	0.232	0.237	0.229	0.227	0.228	0.228	0.232	0.232	0.237	0.238
762.5	0.23	0.243	0.246	0.253	0.228	0.231	0.236	0.228	0.226	0.228	0.228	0.231	0.232	0.237	0.238
763	0.229	0.243	0.246	0.253	0.228	0.231	0.236	0.228	0.226	0.227	0.227	0.231	0.232	0.237	0.237
763.5	0.229	0.242	0.245	0.252	0.227	0.23	0.235	0.228	0.225	0.227	0.227	0.23	0.231	0.236	0.236
764	0.228	0.242	0.245	0.251	0.226	0.23	0.235	0.227	0.225	0.226	0.226	0.229	0.23	0.236	0.236
764.5	0.228	0.241	0.245	0.251	0.226	0.23	0.234	0.226	0.224	0.225	0.226	0.229	0.23	0.235	0.235
765	0.227	0.241	0.244	0.25	0.226	0.229	0.234	0.226	0.223	0.225	0.226	0.229	0.229	0.235	0.234
765.5	0.227	0.24	0.244	0.25	0.225	0.229	0.233	0.225	0.223	0.225	0.226	0.228	0.228	0.234	0.234
766	0.226	0.24	0.243	0.25	0.225	0.228	0.233	0.225	0.223	0.225	0.225	0.228	0.228	0.234	0.234
766.5	0.226	0.239	0.243	0.249	0.224	0.228	0.233	0.225	0.222	0.224	0.225	0.227	0.227	0.234	0.234
767	0.226	0.239	0.243	0.249	0.224	0.227	0.232	0.224	0.222	0.224	0.225	0.227	0.227	0.233	0.233
767.5	0.226	0.239	0.242	0.249	0.224	0.227	0.232	0.224	0.222	0.223	0.224	0.227	0.227	0.233	0.233
768	0.225	0.238	0.241	0.249	0.223	0.226	0.231	0.223	0.221	0.223	0.224	0.226	0.227	0.232	0.232
768.5	0.225	0.238	0.241	0.248	0.222	0.225	0.231	0.223	0.221	0.222	0.224	0.226	0.227	0.232	0.232
769	0.224	0.238	0.241	0.248	0.222	0.225	0.231	0.222	0.22	0.222	0.223	0.226	0.227	0.231	0.231
769.5	0.223	0.237	0.241	0.248	0.222	0.224	0.23	0.222	0.221	0.222	0.223	0.226	0.226	0.231	0.231
770	0.223	0.236	0.241	0.247	0.221	0.224	0.229	0.222	0.22	0.221	0.222	0.225	0.226	0.231	0.23
770.5	0.222	0.236	0.24	0.246	0.221	0.224	0.229	0.221	0.22	0.221	0.222	0.224	0.225	0.23	0.23
771	0.222	0.236	0.239	0.246	0.221	0.223	0.228	0.221	0.22	0.221	0.221	0.224	0.225	0.23	0.23
771.5	0.221	0.235	0.239	0.246	0.221	0.223	0.227	0.221	0.219	0.221	0.221	0.224	0.224	0.23	0.23
772	0.221	0.235	0.238	0.245	0.22	0.222	0.227	0.22	0.218	0.22	0.22	0.223	0.224	0.229	0.229
772.5	0.22	0.235	0.238	0.245	0.22	0.222	0.227	0.22	0.218	0.22	0.22	0.223	0.223	0.229	0.229
773	0.22	0.234	0.237	0.244	0.219	0.221	0.226	0.219	0.217	0.219	0.219	0.223	0.223	0.229	0.229
773.5	0.219	0.234	0.237	0.244	0.219	0.221	0.226	0.219	0.217	0.219	0.219	0.222	0.223	0.228	0.228
774	0.219	0.234	0.237	0.243	0.218	0.221	0.225	0.219	0.217	0.218	0.219	0.222	0.223	0.228	0.228
774.5	0.219	0.234	0.236	0.243	0.218	0.22	0.225	0.218	0.216	0.217	0.218	0.221	0.222	0.227	0.227
775	0.219	0.233	0.236	0.242	0.217	0.22	0.224	0.218	0.216	0.217	0.218	0.221	0.222	0.227	0.227
775.5	0.219	0.233	0.236	0.242	0.217	0.22	0.225	0.218	0.216	0.217	0.218	0.221	0.222	0.226	0.227
776	0.218	0.232	0.235	0.242	0.217	0.219	0.224	0.218	0.215	0.216	0.217	0.221	0.221	0.226	0.227
776.5	0.217	0.232	0.235	0.241	0.216	0.219	0.224	0.217	0.215	0.216	0.217	0.22	0.221	0.225	0.226
777	0.218	0.232	0.235	0.241	0.216	0.219	0.224	0.217	0.215	0.217	0.217	0.22	0.221	0.226	0.226
777.5	0.217	0.231	0.234	0.241	0.215	0.219	0.223	0.217	0.215	0.217	0.216	0.22	0.22	0.225	0.225
778	0.216	0.231	0.233	0.24	0.215	0.218	0.223	0.217	0.214	0.216	0.216	0.219	0.22	0.225	0.225
778.5	0.216	0.231	0.233	0.24	0.214	0.218	0.222	0.216	0.214	0.216	0.216	0.219	0.219	0.225	0.225
779	0.216	0.23	0.233	0.24	0.214	0.217	0.223	0.216	0.214	0.216	0.216	0.219	0.219	0.225	0.224
779.5	0.215	0.23	0.233	0.239	0.214	0.217	0.222	0.215	0.213	0.215	0.215	0.218	0.219	0.224	0.224
780	0.215	0.23	0.233	0.239	0.213	0.217	0.221	0.215	0.214	0.215	0.216	0.218	0.218	0.224	0.224
780.5	0.215	0.229	0.233	0.239	0.213	0.217	0.221	0.215	0.214	0.215	0.216	0.218	0.219	0.223	0.224
781	0.215	0.229	0.232	0.239	0.213	0.217	0.221	0.214	0.213	0.215	0.215	0.217	0.218	0.223	0.223
781.5	0.214	0.228	0.232	0.238	0.213	0.216	0.22	0.214	0.212	0.214	0.215	0.217	0.218	0.223	0.223
782	0.214	0.229	0.232	0.238	0.212	0.216	0.22	0.214	0.212	0.214	0.215	0.217	0.218	0.223	0.223
782.5	0.214	0.228	0.231	0.238	0.212	0.216	0.22	0.214	0.212	0.213	0.214	0.217	0.217	0.222	0.223
783	0.214	0.228	0.231	0.238	0.212	0.216	0.221	0.214	0.212	0.214	0.214	0.217	0.217	0.222	0.223
783.5	0.213	0.228	0.231	0.237	0.211	0.215	0.22	0.214	0.211	0.213	0.214	0.216	0.216	0.222	0.222
784	0.213	0.228	0.231	0.238	0.212	0.215	0.22	0.214	0.212	0.213	0.214	0.216	0.216	0.222	0.223
784.5	0.213	0.227	0.23	0.237	0.212	0.214	0.22	0.214	0.211	0.213	0.214	0.216	0.216	0.222	0.222
785	0.212	0.227	0.23	0.237	0.211	0.214	0.22	0.213	0.21	0.212	0.213	0.215	0.216	0.222	0.222
785.5	0.212	0.226	0.23	0.236	0.211	0.214	0.219	0.212	0.21	0.212	0.213	0.215	0.216	0.222	0.222
786	0.212	0.227	0.23	0.236	0.211	0.214	0.219	0.212	0.21	0.212	0.213	0.216	0.216	0.222	0.222
786.5	0.212	0.226	0.229	0.236	0.21	0.214	0.218	0.212	0.21	0.212	0.212	0.215	0.216	0.222	0.221
787	0.212	0.226	0.229	0.236	0.21	0.214	0.218	0.211	0.21	0.211	0.212	0.215	0.215	0.221	0.221
787.5	0.212	0.226	0.229	0.235	0.21	0.214	0.218	0.212	0.21	0.211	0.212	0.215	0.215	0.221	0.221
788	0.212	0.226	0.228	0.235	0.21	0.213	0.218	0.212	0.21	0.211	0.212	0.215	0.215	0.221	0.22
788.5	0.211	0.225	0.228	0.235	0.21	0.213	0.217	0.212	0.209	0.211	0.212	0.214	0.215	0.22	0.22
789	0.211	0.225	0.228	0.235	0.21	0.213	0.217	0.212	0.209	0.211	0.212	0.214	0.215	0.22	0.22
789.5	0.211	0.225	0.228	0.235	0.21	0.213	0.218	0.212	0.21	0.212	0.212	0.214	0.215	0.22	0.22
790	0.211	0.225	0.228	0.235	0.21	0.212	0.217	0.212	0.209	0.212	0.211	0.214	0.214	0.22	0.22
790.5	0.21	0.225	0.228	0.235	0.21	0.212	0.217	0.211	0.209	0.212	0.211	0.214	0.214	0.22	0.219
791	0.21	0.225	0.228	0.235	0.21	0.212	0.217	0.211	0.209	0.212	0.211	0.214	0.215	0.22	0.22
791.5	0.21	0.225	0.228	0.235	0.21	0.212	0.217	0.211	0.208	0.212	0.211	0.214	0.215	0.221	0.22
792	0.21	0.225	0.228	0.235	0.21	0.212	0.217	0.211	0.208	0.211	0.211	0.214	0.214	0.221	0.22
792.5	0.21	0.225	0.228	0.235	0.21	0.212	0.217	0.211	0.208	0.211	0.211	0.214	0.215	0.221	0.22
793	0.21	0.225	0.228	0.235	0.21	0.212	0.217	0.211	0.208	0.211	0.211	0.214	0.215	0.22	0.22
793.5	0.21	0.225	0.228	0.235	0.21	0.212	0.217	0.211	0.208	0.211	0.211	0.214	0.214	0.22	0.219
794	0.211	0.225	0.228	0.235	0.21	0.212	0.218	0.212	0.209	0.211	0.211	0.214	0.214	0.22	0.219
794.5	0.211	0.225	0.228	0.235	0.209	0.212	0.218	0.212	0.209	0.211	0.211	0.214	0.214	0.22	0.219
795	0.211	0.225	0.228	0.235	0.209	0.212	0.218	0.212	0.209	0.211	0.211	0.214	0.215	0.22	0.219
795.5	0.211	0.226	0.228	0.235	0.21	0.213	0.218	0.212	0.209	0.211	0.211	0.214	0.215	0.22	0.22
796	0.212	0.226	0.228	0.235	0.21	0.213	0.218	0.212	0.21	0.211	0.211	0.214	0.215	0.221	0.22
796.5	0.211	0.226	0.228	0.235	0.21	0.213	0.218	0.212	0.209	0.211	0.211	0.214	0.215	0.22	0.22
797	0.211	0.226	0.229	0.235	0.21	0.212	0.218	0.212	0.209	0.211	0.211	0.214	0.215	0.219	0.22
797.5	0.212	0.226	0.229	0.235	0.211	0.213	0.218	0.212	0.209	0.211	0.212	0.214	0.215	0.219	0.22
798	0.212	0.226	0.229	0.235	0.211	0.213	0.218	0.212	0.209	0.211	0.212	0.214	0.215	0.22	0.22
798.5	0.212	0.226	0.229	0.235	0.211	0.213	0.218	0.211	0.209	0.211	0.211	0.214	0.215	0.22	0.22
799	0.212	0.227	0.229	0.235	0.211	0.213	0.218	0.212	0.209	0.212	0.212	0.215	0.215	0.221	0.221
799.5	0.213	0.227	0.23	0.236	0.211	0.214	0.218	0.212	0.21	0.212	0.212	0.215	0.216	0.221	0.222
800	0.213	0.227	0.23	0.236	0.211	0.214	0.218	0.213	0.21	0.212	0.212	0.215	0.216	0.221	0.222

## Sheet: Supplementary Fig. 6
Supplementary Figure 6a							Supplementary Figure 6b							Supplementary Figure 6c
CP1-simulated		CP1 as-synthesized		CP1 after suspended in ethanol for 24 h			CP1-1-simulated		CP1-1 as-synthesized		CP1-1 after suspended in ethanol for 24 h			CP1-2β-simulated		CP1-2β as-synthesized		CP1-2β after suspended in ethanol for 24 h
2Theta	Intensity (a.u.)	2Theta	Intensity (a.u.)	2Theta	Intensity (a.u.)		2Theta	Intensity (a.u.)	2Theta	Intensity (a.u.)	2Theta	Intensity (a.u.)		2Theta	Intensity (a.u.)	2Theta	Intensity (a.u.)	2Theta	Intensity (a.u.)
5	21.6596	3.01087	3826	3.01087	6290		5	25.0827	3.01087	2329	3.01087	5392		5	30.0493	3.01087	1645	3.01087	2365
5.02	23.396	3.03287	3891.09	3.03287	6197.58		5.02	27.1578	3.03287	2326.12	3.03287	5398.68		5.02	32.4228	3.03287	1637.79	3.03287	2314.74
5.04	25.3987	3.05487	3817.95	3.05487	6161.44		5.04	29.5507	3.05487	2334.55	3.05487	5212.07		5.04	35.0156	3.05487	1620.12	3.05487	2373.46
5.06	27.721	3.07687	3819.39	3.07687	6059.63		5.06	32.3258	3.07687	2276.63	3.07687	5215		5.06	38.8609	3.07687	1584.37	3.07687	2349.2
5.08	30.43	3.09887	3895.41	3.09887	6052.06		5.08	35.5642	3.09887	2269.06	3.09887	5203.64		5.08	44.4376	3.09887	1567.16	3.09887	2274.08
5.1	33.6112	3.12087	3668.1	3.12087	6083.03		5.1	39.3704	3.12087	2306.48	3.12087	4986.03		5.1	52.1731	3.12087	1548.6	3.12087	2236.39
5.12	37.3762	3.14287	3902.2	3.14287	5948.36		5.12	43.8796	3.14287	2263.87	3.14287	5013.68		5.12	62.8215	3.14287	1516.72	3.14287	2224.71
5.14	41.8713	3.16487	3746.26	3.16487	5972.49		5.14	49.2698	3.16487	2209.16	3.16487	4975.61		5.14	77.5107	3.16487	1569.89	3.16487	2204.43
5.16	47.2912	3.18687	3667.54	3.18687	5902.4		5.16	55.7796	3.18687	2185.29	3.18687	5009.87		5.16	98.6877	3.18687	1508.05	3.18687	2286.43
5.18	53.9	3.20887	3680.53	3.20887	5802.86		5.18	63.7367	3.20887	2237.14	3.20887	4973.66		5.18	131.938	3.20887	1532.9	3.20887	2216.34
5.2	62.062	3.23087	3536.78	3.23087	5843.5		5.2	75.0073	3.23087	2191.84	3.23087	4976.68		5.2	185.07	3.23087	1500.75	3.23087	2213.09
5.22	74.3462	3.25287	3630.16	3.25287	5740.54		5.22	87.4176	3.25287	2200.4	3.25287	4916.79		5.22	274.802	3.25287	1445.48	3.25287	2219.62
5.24	87.4405	3.27487	3643.71	3.27487	5749.01		5.24	103.274	3.27487	2172.77	3.27487	4978.89		5.24	422.231	3.27487	1435.24	3.27487	2166.29
5.26	104.445	3.29687	3622.51	3.29687	5771.61		5.26	123.954	3.29687	2181.24	3.29687	4849.09		5.26	641.297	3.29687	1483.47	3.29687	2175.51
5.28	125.644	3.31887	3543.75	3.31887	5744.88		5.28	150.196	3.31887	2157.37	3.31887	4967.74		5.28	891.183	3.31887	1375.15	3.31887	2199.17
5.3	156.815	3.34087	3631.82	3.34087	5755.88		5.3	188.593	3.34087	2100.64	3.34087	4970.15		5.3	1000	3.34087	1417.55	3.34087	2124.11
5.32	201.844	3.36287	3509.71	3.36287	5679.24		5.32	244.693	3.36287	2149.4	3.36287	4787.09		5.32	846.52	3.36287	1387.23	3.36287	2121.13
5.34	271.402	3.38487	3476.06	3.38487	5730.9		5.34	332.493	3.38487	2105.76	3.38487	4684.04		5.34	593.639	3.38487	1375.61	3.38487	2095.48
5.36	385.967	3.40687	3448.21	3.40687	5594.9		5.36	478.331	3.40687	2118.67	3.40687	4683.92		5.36	388.131	3.40687	1360.99	3.40687	2100.53
5.38	579.258	3.42887	3425.64	3.42887	5564.38		5.38	723.909	3.42887	2098.82	3.42887	4518.73		5.38	253.511	3.42887	1367.77	3.42887	2039.01
5.4	893.288	3.45087	3346.65	3.45087	5523.6		5.4	1117.31	3.45087	2055.39	3.45087	4621.99		5.4	172.406	3.45087	1357.9	3.45087	2049.46
5.42	1347.36	3.47287	3376.45	3.47287	5587.22		5.42	1666.42	3.47287	2059.26	3.47287	4555.77		5.42	123.271	3.47287	1334.65	3.47287	2024.94
5.44	1825.73	3.49487	3307.58	3.49487	5572.28		5.44	2185.29	3.49487	2024.55	3.49487	4493.87		5.44	93.4955	3.49487	1334.48	3.49487	2051.21
5.46	1956.69	3.51687	3350.34	3.51687	5592.08		5.46	2222.22	3.51687	2051.3	3.51687	4490.04		5.46	73.7604	3.51687	1290.37	3.51687	2010.89
5.48	1590.63	3.53887	3261.74	3.53887	5563.15		5.48	1734.51	3.53887	2027.24	3.53887	4412.49		5.48	59.856	3.53887	1270.41	3.53887	2003
5.5	1094.74	3.56087	3276.41	3.56087	5501.44		5.5	1173.52	3.56087	1988.6	3.56087	4319.86		5.5	49.6374	3.56087	1293.58	3.56087	2004.84
5.52	712.327	3.58287	3354	3.58287	5395.94		5.52	761.124	3.58287	2016.31	3.58287	4314.26		5.52	41.909	3.58287	1314.49	3.58287	1992.38
5.54	466.705	3.60487	3306.88	3.60487	5373.3		5.54	501.091	3.60487	2025.7	3.60487	4334.08		5.54	35.9362	3.60487	1232.04	3.60487	1951.69
5.56	319.762	3.62687	3208.56	3.62687	5365.97		5.56	346.364	3.62687	1999.02	3.62687	4304.13		5.56	31.2383	3.62687	1204.36	3.62687	1932.74
5.58	232.262	3.64887	3215.54	3.64887	5333.98		5.58	253.687	3.64887	1981.43	3.64887	4278.85		5.58	27.488	3.64887	1208.81	3.64887	1933.75
5.6	177.549	3.67087	3218.61	3.67087	5361.59		5.6	194.999	3.67087	1961.88	3.67087	4188.03		5.6	24.4569	3.67087	1241.52	3.67087	1937.08
5.62	140.885	3.69287	3194.95	3.69287	5324.66		5.62	155.174	3.69287	1924.38	3.69287	4121.28		5.62	21.9817	3.69287	1198.8	3.69287	1879.95
5.64	114.845	3.71487	3179.03	3.71487	5285.2		5.64	126.629	3.71487	1936.01	3.71487	4111.98		5.64	19.9435	3.71487	1148.67	3.71487	1850.99
5.66	95.6088	3.73687	3087.12	3.73687	5373.41		5.66	105.401	3.73687	1947.32	3.73687	4180.67		5.66	18.2546	3.73687	1157.41	3.73687	1855.9
5.68	81.0067	3.75887	2996.72	3.75887	5309.08		5.68	89.198	3.75887	1934.82	3.75887	4228.18		5.68	16.849	3.75887	1176.24	3.75887	1888.42
5.7	69.6905	3.78087	2938.56	3.78087	5181.12		5.7	76.5764	3.78087	1919.54	3.78087	4124.02		5.7	15.6768	3.78087	1157.23	3.78087	1871.79
5.72	60.7698	3.80287	2967.63	3.80287	5169.35		5.72	66.576	3.80287	1903.9	3.80287	3990.18		5.72	14.6995	3.80287	1148.73	3.80287	1826.43
5.74	53.6355	3.82487	3009.09	3.82487	5179.64		5.74	58.5358	3.82487	1895	3.82487	3960.46		5.74	13.8974	3.82487	1154.63	3.82487	1800.73
5.76	47.8612	3.84687	3005.2	3.84687	5146.49		5.76	51.9911	3.84687	1878.26	3.84687	3916.34		5.76	13.2292	3.84687	1143.73	3.84687	1815.68
5.78	43.141	3.86887	2965.57	3.86887	5108.22		5.78	46.6069	3.86887	1875.11	3.86887	3878.27		5.78	12.6869	3.86887	1144.31	3.86887	1823.73
5.8	39.251	3.89087	2955.5	3.89087	5128		5.8	42.1373	3.89087	1872.22	3.89087	3988.37		5.8	12.2576	3.89087	1134.25	3.89087	1830.78
5.82	36.0255	3.91287	2953.75	3.91287	5096.76		5.82	38.3996	3.91287	1837.33	3.91287	3957.22		5.82	11.9323	3.91287	1128.07	3.91287	1830.9
5.84	33.3395	3.93487	2986.01	3.93487	5083.55		5.84	35.2553	3.93487	1798.45	3.93487	3865.19		5.84	11.7051	3.93487	1145.26	3.93487	1805.61
5.86	31.0978	3.95687	2969.89	3.95687	5046.09		5.86	32.5982	3.95687	1791.51	3.95687	3863.07		5.86	11.5732	3.95687	1127.63	3.95687	1810.38
5.88	29.2273	3.97887	2914.98	3.97887	5016.39		5.88	30.3464	3.97887	1796.21	3.97887	3789.48		5.88	11.5371	3.97887	1097.43	3.97887	1830.95
5.9	27.671	4.00087	2878.43	4.00087	4977.8		5.9	28.436	4.00087	1792.45	4.00087	3714.75		5.9	11.6008	4.00087	1112.57	4.00087	1829.36
5.92	26.3845	4.02287	2821.91	4.02287	4971.32		5.92	26.816	4.02287	1799.92	4.02287	3783.11		5.92	11.7726	4.02287	1092.68	4.02287	1804.21
5.94	25.3335	4.04487	2798.76	4.04487	4989.6		5.94	25.4471	4.04487	1793.29	4.04487	3782.88		5.94	12.0663	4.04487	1076.13	4.04487	1801.71
5.96	24.4909	4.06687	2775.48	4.06687	4987.9		5.96	24.2978	4.06687	1750.96	4.06687	3695.29		5.96	12.5037	4.06687	1072.02	4.06687	1780.32
5.98	23.8363	4.08887	2754.36	4.08887	4919.73		5.98	23.3431	4.08887	1739.44	4.08887	3681.45		5.98	13.1193	4.08887	1055.77	4.08887	1759.6
6	23.3541	4.11087	2765.21	4.11087	4969.1		6	22.5638	4.11087	1746.39	4.11087	3703.91		6	13.9704	4.11087	1039.32	4.11087	1755.08
6.02	23.033	4.13287	2734.63	4.13287	4977.35		6.02	21.945	4.13287	1728.45	4.13287	3555.92		6.02	15.1584	4.13287	1023.85	4.13287	1725.05
6.04	22.8657	4.15487	2712.56	4.15487	4921.71		6.04	21.4757	4.15487	1726.31	4.15487	3543.53		6.04	16.8646	4.15487	1065.02	4.15487	1698.77
6.06	22.8483	4.17687	2775.23	4.17687	4866.31		6.06	21.1484	4.17687	1719.27	4.17687	3395.53		6.06	19.3858	4.17687	1030.42	4.17687	1695.61
6.08	22.98	4.19887	2708.44	4.19887	4911.7		6.08	20.9585	4.19887	1689.11	4.19887	3467.22		6.08	23.1263	4.19887	1007.96	4.19887	1685.72
6.1	23.2636	4.22087	2639.07	4.22087	4872.99		6.1	20.9046	4.22087	1695.25	4.22087	3511.38		6.1	28.4494	4.22087	989.34	4.22087	1687.44
6.12	23.7049	4.24287	2636.88	4.24287	4836.62		6.12	20.9882	4.24287	1699.18	4.24287	3428.05		6.12	35.0609	4.24287	992.454	4.24287	1656.59
6.14	24.3133	4.26487	2661.02	4.26487	4890.65		6.14	21.2138	4.26487	1696.3	4.26487	3404.2		6.14	41.1366	4.26487	980.785	4.26487	1694.24
6.16	25.1025	4.28687	2687.11	4.28687	4868.38		6.16	21.5893	4.28687	1687.45	4.28687	3376.06		6.16	46.2863	4.28687	988.683	4.28687	1685.63
6.18	26.0905	4.30887	2669.34	4.30887	4883.36		6.18	22.7407	4.30887	1675.3	4.30887	3494.53		6.18	54.9408	4.30887	981.222	4.30887	1666.47
6.2	27.885	4.33087	2595.1	4.33087	4853.23		6.2	23.4724	4.33087	1668.31	4.33087	3490.9		6.2	71.8235	4.33087	987.062	4.33087	1653.68
6.22	29.3663	4.35287	2613.99	4.35287	4763.02		6.22	24.4038	4.35287	1655	4.35287	3402.27		6.22	98.9962	4.35287	934.019	4.35287	1644
6.24	31.141	4.37487	2586.85	4.37487	4788.29		6.24	25.5629	4.37487	1684.53	4.37487	3429.29		6.24	130.827	4.37487	923.383	4.37487	1633.62
6.26	33.26	4.39687	2567.81	4.39687	4760.64		6.26	26.986	4.39687	1685.71	4.39687	3305.62		6.26	144.863	4.39687	952.327	4.39687	1632.55
6.28	35.7878	4.41887	2559.71	4.41887	4762.16		6.28	28.72	4.41887	1671.2	4.41887	3354.68		6.28	125.922	4.41887	967.08	4.41887	1613.33
6.3	38.8075	4.44087	2588.36	4.44087	4802.75		6.3	30.8264	4.44087	1656.82	4.44087	3295.11		6.3	95.1082	4.44087	944.234	4.44087	1627.17
6.32	42.428	4.46287	2618.71	4.46287	4740.61		6.32	33.3856	4.46287	1645.08	4.46287	3239.93		6.32	70.9462	4.46287	938	4.46287	1627.13
6.34	46.792	4.48487	2574.59	4.48487	4778.35		6.34	36.5038	4.48487	1590.3	4.48487	3338.23		6.34	56.3713	4.48487	924.824	4.48487	1607.06
6.36	52.0902	4.50687	2582.39	4.50687	4666.3		6.36	40.3236	4.50687	1601.57	4.50687	3220.59		6.36	49.2633	4.50687	904.448	4.50687	1643.95
6.38	58.58	4.52887	2552.08	4.52887	4703.06		6.38	45.0387	4.52887	1602.61	4.52887	3289.68		6.38	47.1933	4.52887	919.658	4.52887	1623.17
6.4	66.6165	4.55087	2570.09	4.55087	4760.46		6.4	50.9169	4.55087	1595.12	4.55087	3177.94		6.4	48.5893	4.55087	896.328	4.55087	1594.77
6.42	76.698	4.57287	2512.91	4.57287	4677.24		6.42	58.3358	4.57287	1658.58	4.57287	3128.2		6.42	52.8261	4.57287	915.562	4.57287	1618.93
6.44	89.5397	4.59487	2420.81	4.59487	4640.99		6.44	67.8404	4.59487	1626.41	4.59487	3264.71		6.44	60.2234	4.59487	889.796	4.59487	1601.76
6.46	106.199	4.61687	2445.89	4.61687	4650.56		6.46	80.2413	4.61687	1625.49	4.61687	3199.56		6.46	71.2319	4.61687	878.822	4.61687	1611.56
6.48	128.301	4.63887	2530.04	4.63887	4688.38		6.48	96.7984	4.63887	1572.34	4.63887	3195.46		6.48	87.8972	4.63887	886.186	4.63887	1590.26
6.5	158.528	4.66087	2438.44	4.66087	4579.54		6.5	119.623	4.66087	1607.56	4.66087	3314.92		6.5	114.007	4.66087	910.968	4.66087	1560.35
6.52	201.768	4.68287	2525.28	4.68287	4558.79		6.52	152.639	4.68287	1583.91	4.68287	3033.55		6.52	156.92	4.68287	870.03	4.68287	1566.41
6.54	267.688	4.70487	2503.61	4.70487	4654.53		6.54	203.653	4.70487	1568.75	4.70487	3137.93		6.54	229.152	4.70487	915.267	4.70487	1530.09
6.56	375.17	4.72687	2406.13	4.72687	4577.55		6.56	287.682	4.72687	1575.67	4.72687	3165.13		6.56	347.15	4.72687	883.487	4.72687	1609.49
6.58	556.585	4.74887	2469.97	4.74887	4647.8		6.58	429.582	4.74887	1624.55	4.74887	3145.61		6.58	520.814	4.74887	867.435	4.74887	1565.42
6.6	855.347	4.77087	2416.94	4.77087	4581.17		6.6	660.609	4.77087	1568.97	4.77087	3198.1		6.6	724.018	4.77087	908.298	4.77087	1573.83
6.62	1302.06	4.79287	2342.33	4.79287	4550.13		6.62	996.151	4.79287	1558.04	4.79287	3154.2		6.62	847.578	4.79287	866.19	4.79287	1546.12
6.64	1820.8	4.81487	2405.39	4.81487	4679.5		6.64	1354.22	4.81487	1557.03	4.81487	3096.2		6.64	762.726	4.81487	877.016	4.81487	1550.39
6.66	2066.75	4.83687	2330.22	4.83687	4614.63		6.66	1461.3	4.83687	1561.65	4.83687	2993.49		6.66	553.813	4.83687	878.859	4.83687	1598.96
6.68	1768.29	4.85887	2436.18	4.85887	4548.32		6.68	1195.3	4.85887	1591.64	4.85887	2927.4		6.68	366.204	4.85887	872.487	4.85887	1595.51
6.7	1246.01	4.88087	2380.93	4.88087	4559.7		6.7	825.393	4.88087	1552.34	4.88087	3141.29		6.7	238.727	4.88087	885.971	4.88087	1551.04
6.72	815.15	4.90287	2363.25	4.90287	4593.95		6.72	537.991	4.90287	1580.89	4.90287	2998.68		6.72	160.697	4.90287	864.456	4.90287	1555.08
6.74	531.35	4.92487	2442.79	4.92487	4561.8		6.74	352.838	4.92487	1577.41	4.92487	3009.79		6.74	114.328	4.92487	872.693	4.92487	1604.13
6.76	360	4.94687	2345.67	4.94687	4586.98		6.76	241.927	4.94687	1559.02	4.94687	3006.51		6.76	84.9696	4.94687	883.387	4.94687	1578.59
6.78	258.327	4.96887	2346.32	4.96887	4587.67		6.78	175.887	4.96887	1590.28	4.96887	2998.46		6.78	66.4298	4.96887	895.995	4.96887	1575.31
6.8	195.528	4.99087	2374.62	4.99087	4488.64		6.8	134.628	4.99087	1564.21	4.99087	2988.65		6.8	53.5009	4.99087	867.531	4.99087	1591.4
6.82	153.987	5.01287	2270.29	5.01287	4497.55		6.82	106.999	5.01287	1568.96	5.01287	3098.49		6.82	44.0526	5.01287	874.133	5.01287	1610.4
6.84	124.749	5.03487	2334.09	5.03487	4520.08		6.84	87.3789	5.03487	1587.6	5.03487	2999.57		6.84	36.9263	5.03487	890.262	5.03487	1541.62
6.86	103.262	5.05687	2346.57	5.05687	4485.7		6.86	72.8782	5.05687	1559.13	5.05687	3001.85		6.86	31.4249	5.05687	888.423	5.05687	1563.72
6.88	86.9985	5.07887	2340.8	5.07887	4454.64		6.88	61.8627	5.07887	1532.7	5.07887	2973.97		6.88	27.0976	5.07887	879.429	5.07887	1597.75
6.9	74.413	5.10087	2353.99	5.10087	4546.61		6.9	53.3173	5.10087	1586.54	5.10087	3095.04		6.9	23.6403	5.10087	943.479	5.10087	1626.49
6.92	62.5977	5.12287	2342.56	5.12287	4499.28		6.92	46.5731	5.12287	1605.14	5.12287	3120.28		6.92	20.8419	5.12287	930.139	5.12287	1626.6
6.94	54.7097	5.14487	2333.31	5.14487	4508.3		6.94	39.0467	5.14487	1549.88	5.14487	3065.62		6.94	18.5533	5.14487	942.464	5.14487	1664.2
6.96	48.3205	5.16687	2334.27	5.16687	4542.41		6.96	34.7278	5.16687	1586.68	5.16687	3048.38		6.96	16.6675	5.16687	919.704	5.16687	1594.5
6.98	43.088	5.18887	2381.13	5.18887	4483.11		6.98	31.2024	5.18887	1591.68	5.18887	3147.1		6.98	15.1072	5.18887	934.965	5.18887	1646.57
7	38.7635	5.21087	2360.13	5.21087	4507.29		7	28.3042	5.21087	1565.56	5.21087	3128.19		7	13.8176	5.21087	925.375	5.21087	1656.91
7.02	35.163	5.23287	2303.86	5.23287	4491.52		7.02	25.9098	5.23287	1589.79	5.23287	3107.65		7.02	12.7625	5.23287	931.931	5.23287	1679.86
7.04	32.1482	5.25487	2322.6	5.25487	4516.24		7.04	23.9269	5.25487	1591.33	5.25487	3106.18		7.04	11.9236	5.25487	938.507	5.25487	1640.97
7.06	29.615	5.27687	2342.53	5.27687	4498.05		7.06	22.2864	5.27687	1609.93	5.27687	3123.65		7.06	11.3079	5.27687	939.202	5.27687	1699.36
7.08	27.4827	5.29887	2342.33	5.29887	4640.42		7.08	20.9354	5.29887	1647.22	5.29887	3135.61		7.08	10.9628	5.29887	956.757	5.29887	1750.13
7.1	25.6902	5.32087	2340.91	5.32087	4771.23		7.1	19.8341	5.32087	1773.27	5.32087	3305.85		7.1	10.997	5.32087	1007.13	5.32087	1758.95
7.12	24.1895	5.34287	2322.56	5.34287	4787.63		7.12	18.9529	5.34287	1911.75	5.34287	3348.62		7.12	11.5838	5.34287	997.126	5.34287	1705.46
7.14	22.9444	5.36487	2304.34	5.36487	4765.12		7.14	18.2703	5.36487	1966.28	5.36487	3314.13		7.14	12.8972	5.36487	961.037	5.36487	1672.62
7.16	21.9276	5.38687	2404.44	5.38687	4679.66		7.16	17.7716	5.38687	2031.21	5.38687	3100.37		7.16	14.8314	5.38687	919.053	5.38687	1610.58
7.18	21.1192	5.40887	2451.74	5.40887	4645.4		7.18	17.4482	5.40887	2061.94	5.40887	3066.15		7.18	16.2443	5.40887	890.578	5.40887	1573.83
7.2	20.5059	5.43087	2480.62	5.43087	4694.24		7.2	17.2976	5.43087	1996.36	5.43087	3055.6		7.2	15.3385	5.43087	835.031	5.43087	1550.37
7.22	20.0805	5.45287	2477.86	5.45287	4714.44		7.22	17.3226	5.45287	1897.08	5.45287	3027.77		7.22	12.7538	5.45287	799.156	5.45287	1534.17
7.24	19.8416	5.47487	2525.04	5.47487	4599.69		7.24	17.5328	5.47487	1828.99	5.47487	3054.96		7.24	10.2935	5.47487	770.857	5.47487	1530.78
7.26	19.7939	5.49687	2581.22	5.49687	4516.89		7.26	17.9447	5.49687	2022.11	5.49687	3058.67		7.26	8.54076	5.49687	768.278	5.49687	1503.89
7.28	19.9491	5.51887	2695.75	5.51887	4424.8		7.28	18.5838	5.51887	2294.11	5.51887	3016.99		7.28	7.40792	5.51887	769.383	5.51887	1456.84
7.3	20.3269	5.54087	2875.85	5.54087	4462.39		7.3	19.4869	5.54087	2245.46	5.54087	2920.92		7.3	6.69122	5.54087	756.865	5.54087	1475.17
7.32	20.9574	5.56287	3001.31	5.56287	4563.39		7.32	20.7061	5.56287	1932.25	5.56287	2938.83		7.32	6.22587	5.56287	749.723	5.56287	1462.93
7.34	21.8837	5.58487	2975.88	5.58487	4694.83		7.34	22.3142	5.58487	1609.19	5.58487	2898		7.34	5.9117	5.58487	758.951	5.58487	1443.62
7.36	23.1673	5.60687	2875.22	5.60687	4663.61		7.36	24.4138	5.60687	1498.06	5.60687	2807.93		7.36	5.69719	5.60687	751.383	5.60687	1448.36
7.38	24.895	5.62887	2648.4	5.62887	4522.15		7.38	27.1511	5.62887	1498.27	5.62887	2772.78		7.38	5.55796	5.62887	726.388	5.62887	1458.22
7.4	27.1905	5.65087	2585.69	5.65087	4493.4		7.4	30.7378	5.65087	1465.28	5.65087	2738.96		7.4	5.48323	5.65087	741.773	5.65087	1429.83
7.42	30.2318	5.67287	2602.82	5.67287	4437.69		7.42	35.4884	5.67287	1453.38	5.67287	2680.46		7.42	5.46995	5.67287	745.794	5.67287	1430.26
7.44	34.2825	5.69487	2412.16	5.69487	4351.06		7.44	41.8884	5.69487	1456	5.69487	2673.99		7.44	5.52129	5.69487	741.493	5.69487	1447.01
7.46	39.7425	5.71687	2211.01	5.71687	4303.26		7.46	50.7413	5.71687	1458.09	5.71687	2727.46		7.46	5.6481	5.71687	737.74	5.71687	1434.51
7.48	47.2578	5.73887	2149.04	5.73887	4326.58		7.48	63.5138	5.73887	1445.75	5.73887	2691.53		7.48	5.87438	5.73887	733.289	5.73887	1432.38
7.5	57.9672	5.76087	2149.31	5.76087	4350.87		7.5	83.1109	5.76087	1428.32	5.76087	2623		7.5	6.25262	5.76087	714.326	5.76087	1445.02
7.52	74.0853	5.78287	2152.83	5.78287	4355.42		7.52	115.203	5.78287	1443.01	5.78287	2550.58		7.52	6.86511	5.78287	731.407	5.78287	1434.96
7.54	100.012	5.80487	2180.15	5.80487	4332.05		7.54	169.498	5.80487	1448.02	5.80487	2563.36		7.54	7.85008	5.80487	740.561	5.80487	1424.41
7.56	143.708	5.82687	2183.63	5.82687	4298.51		7.56	258.982	5.82687	1463.36	5.82687	2675.03		7.56	9.34985	5.82687	715.548	5.82687	1436.73
7.58	216.91	5.84887	2175.71	5.84887	4365.98		7.58	392.696	5.84887	1451.31	5.84887	2691.41		7.58	11.3376	5.84887	717.027	5.84887	1455.05
7.6	331.043	5.87087	2131.39	5.87087	4298.45		7.6	547.453	5.87087	1445.35	5.87087	2652.48		7.6	13.0985	5.87087	727.381	5.87087	1432.72
7.62	479.28	5.89287	2105.76	5.89287	4266.47		7.62	619.58	5.89287	1431.82	5.89287	2674.61		7.62	13.4083	5.89287	696.223	5.89287	1421.37
7.64	589.12	5.91487	2074.65	5.91487	4326.14		7.64	529.129	5.91487	1433.18	5.91487	2675.59		7.64	12.592	5.91487	696.407	5.91487	1408.71
7.66	550.398	5.93687	2109.12	5.93687	4305.19		7.66	372.909	5.93687	1442.37	5.93687	2669.62		7.66	11.9824	5.93687	701.114	5.93687	1403.35
7.68	407.2	5.95887	2096.71	5.95887	4255.53		7.68	244.411	5.95887	1439.41	5.95887	2631.3		7.68	12.1162	5.95887	723.174	5.95887	1410.88
7.7	270.995	5.98087	2110.24	5.98087	4241.32		7.7	159.833	5.98087	1430.09	5.98087	2633.71		7.7	13.0589	5.98087	721.518	5.98087	1406.41
7.72	176.7	6.00287	2095.08	6.00287	4268.86		7.72	108.75	6.00287	1445.48	6.00287	2675.21		7.72	14.7184	6.00287	724.417	6.00287	1420.46
7.74	118.603	6.02487	2108.09	6.02487	4295.68		7.74	78.3976	6.02487	1405.76	6.02487	2660.28		7.74	17.5159	6.02487	713.587	6.02487	1438.57
7.76	84.1278	6.04687	2071.88	6.04687	4346.55		7.76	59.6062	6.04687	1429.64	6.04687	2567.64		7.76	21.791	6.04687	720.619	6.04687	1427.68
7.78	63.1632	6.06887	2014.58	6.06887	4320.66		7.78	47.1389	6.06887	1436.54	6.06887	2586.13		7.78	28.5809	6.06887	718.499	6.06887	1413.21
7.8	49.565	6.09087	2099.46	6.09087	4225.6		7.8	38.3347	6.09087	1419.47	6.09087	2610.16		7.8	39.9158	6.09087	683.287	6.09087	1397.75
7.82	40.1298	6.11287	2089.62	6.11287	4270.77		7.82	31.8396	6.11287	1433.33	6.11287	2589.01		7.82	59.1485	6.11287	697.389	6.11287	1397.4
7.84	33.2485	6.13487	2088.4	6.13487	4259.24		7.84	26.9018	6.13487	1433.29	6.13487	2621.25		7.84	90.4117	6.13487	730.105	6.13487	1414.65
7.86	28.0575	6.15687	2051.57	6.15687	4262.67		7.86	23.0602	6.15687	1375.69	6.15687	2630.45		7.86	135.427	6.15687	742.546	6.15687	1417.73
7.88	24.0424	6.17887	2082.65	6.17887	4212.57		7.88	20.0137	6.17887	1412.66	6.17887	2587.42		7.88	182.098	6.17887	728.602	6.17887	1432.4
7.9	20.8728	6.20087	2111.64	6.20087	4180.36		7.9	17.58	6.20087	1432.13	6.20087	2593.77		7.9	193.36	6.20087	707.574	6.20087	1442.48
7.92	18.3263	6.22287	2073.1	6.22287	4185.53		7.92	15.5703	6.22287	1419.49	6.22287	2556.1		7.92	156.227	6.22287	705.383	6.22287	1442.41
7.94	16.2623	6.24487	2063.61	6.24487	4257.38		7.94	13.9167	6.24487	1420.03	6.24487	2569.2		7.94	107.443	6.24487	717.295	6.24487	1418.6
7.96	14.5933	6.26687	2070.55	6.26687	4269.09		7.96	12.5204	6.26687	1430.01	6.26687	2555.34		7.96	70.1347	6.26687	719.181	6.26687	1385.15
7.98	13.1568	6.28887	2072	6.28887	4226.43		7.98	11.3376	6.28887	1402.9	6.28887	2618.34		7.98	46.2347	6.28887	719	6.28887	1426.39
8	11.9417	6.31087	2168.18	6.31087	4243.31		8	10.3264	6.31087	1418.09	6.31087	2545.95		8	31.9362	6.31087	781.431	6.31087	1485.78
8.02	10.904	6.33287	2151.76	6.33287	4283.95		8.02	9.45467	6.33287	1448.53	6.33287	2619.87		8.02	23.4014	6.33287	781.873	6.33287	1478.74
8.04	10.0099	6.35487	2093.91	6.35487	4343.83		8.04	8.69749	6.35487	1410.46	6.35487	2679.28		8.04	18.0437	6.35487	753.085	6.35487	1464.71
8.06	9.2337	6.37687	2091.28	6.37687	4336.15		8.06	8.03529	6.37687	1440.1	6.37687	2744.12		8.06	14.4412	6.37687	794.788	6.37687	1470.04
8.08	8.5549	6.39887	2140.21	6.39887	4385.78		8.08	7.45251	6.39887	1417.32	6.39887	2719.86		8.08	11.8213	6.39887	840.284	6.39887	1468.32
8.1	7.95748	6.42087	2107.99	6.42087	4478.89		8.1	6.93667	6.42087	1449.3	6.42087	2773.02		8.1	9.18901	6.42087	901.117	6.42087	1505.11
8.12	5.43498	6.44287	2076.48	6.44287	4488		8.12	5.06542	6.44287	1456.67	6.44287	2679.92		8.12	7.81481	6.44287	964.796	6.44287	1516.34
8.14	5.01753	6.46487	2100.03	6.46487	4484.28		8.14	4.69278	6.46487	1459.79	6.46487	2659.84		8.14	6.80352	6.46487	957.914	6.46487	1556.05
8.16	4.64763	6.48687	2120.84	6.48687	4702.54		8.16	4.36047	6.48687	1492.03	6.48687	2749.43		8.16	6.06372	6.48687	902.365	6.48687	1547.7
8.18	4.31838	6.50887	2215.52	6.50887	5078.63		8.18	4.06291	6.50887	1505.45	6.50887	2952.54		8.18	5.46548	6.50887	851.286	6.50887	1565.13
8.2	4.02415	6.53087	2297.33	6.53087	5991.04		8.2	3.79551	6.53087	1534.03	6.53087	3104.09		8.2	4.90111	6.53087	833.535	6.53087	1529.27
8.22	3.76025	6.55287	2260.85	6.55287	8063.9		8.22	3.55436	6.55287	1576.11	6.55287	3109		8.22	4.26567	6.55287	921.097	6.55287	1599.46
8.24	3.52273	6.57487	2186.65	6.57487	9810.8		8.24	3.3362	6.57487	1551.23	6.57487	2996.01		8.24	3.71176	6.57487	936.876	6.57487	1616.86
8.26	3.3083	6.59687	2309.85	6.59687	9876.99		8.26	3.13827	6.59687	1601.15	6.59687	3009.37		8.26	3.26539	6.59687	980.941	6.59687	1686.99
8.28	3.11418	6.61887	2266	6.61887	7812.3		8.28	2.9582	6.61887	1645.4	6.61887	2825.21		8.28	2.90952	6.61887	965.715	6.61887	1684.2
8.3	2.93793	6.64087	2269.7	6.64087	5683.09		8.3	2.79396	6.64087	1607.89	6.64087	2714.43		8.3	2.6213	6.64087	1072.24	6.64087	1697.28
8.32	2.77755	6.66287	2395.58	6.66287	4955.5		8.32	2.6438	6.66287	1603.64	6.66287	2767.63		8.32	2.3846	6.66287	1039.79	6.66287	1705.71
8.34	2.63133	6.68487	2348.31	6.68487	4903.36		8.34	2.50622	6.68487	1592.58	6.68487	2845.32		8.34	2.18233	6.68487	889.58	6.68487	1672.84
8.36	2.49769	6.70687	2539.84	6.70687	5084.02		8.36	2.37996	6.70687	1552.24	6.70687	2682.19		8.36	2.00851	6.70687	842.95	6.70687	1624.91
8.38	2.3754	6.72887	2660.74	6.72887	5851.18		8.38	2.26382	6.72887	1603.55	6.72887	2580.53		8.38	1.85765	6.72887	795.835	6.72887	1489.21
8.4	2.2633	6.75087	3136.15	6.75087	6825.88		8.4	2.15685	6.75087	1655.05	6.75087	2547.59		8.4	1.7258	6.75087	750.842	6.75087	1428.42
8.42	2.16042	6.77287	3466.75	6.77287	7487.48		8.42	2.05819	6.77287	1614.82	6.77287	2619.73		8.42	1.60997	6.77287	680.239	6.77287	1392.1
8.44	2.0659	6.79487	3122.49	6.79487	6371.7		8.44	1.96707	6.79487	1515.76	6.79487	2485.68		8.44	1.5078	6.79487	696.122	6.79487	1389.24
8.46	1.97901	6.81687	3011.6	6.81687	5235.5		8.46	1.88283	6.81687	1438.82	6.81687	2502.37		8.46	1.41741	6.81687	664.989	6.81687	1362.02
8.48	1.89909	6.83887	3052.77	6.83887	4872.96		8.48	1.80488	6.83887	1398.98	6.83887	2577.67		8.48	1.33729	6.83887	661.05	6.83887	1376.83
8.5	1.82557	6.86087	2820.83	6.86087	4572.72		8.5	1.73272	6.86087	1375.96	6.86087	2555.64		8.5	1.2662	6.86087	677.736	6.86087	1386.38
8.52	1.75796	6.88287	2345.11	6.88287	4301.02		8.52	1.66588	6.88287	1383.74	6.88287	2545.55		8.52	1.20315	6.88287	664.837	6.88287	1404.8
8.54	1.71542	6.90487	2064.87	6.90487	4215.4		8.54	1.60396	6.90487	1359.1	6.90487	2533.53		8.54	1.14733	6.90487	668.037	6.90487	1370.19
8.56	1.65893	6.92687	2030.64	6.92687	4220.12		8.56	1.54663	6.92687	1328.95	6.92687	2522.48		8.56	1.12029	6.92687	682.68	6.92687	1354.37
8.58	1.60723	6.94887	2049.99	6.94887	4217.6		8.58	1.49356	6.94887	1361.4	6.94887	2435.19		8.58	1.07912	6.94887	658.397	6.94887	1349.4
8.6	1.56005	6.97087	1975.88	6.97087	4237.88		8.6	1.4445	6.97087	1372.7	6.97087	2337.84		8.6	1.04242	6.97087	636.212	6.97087	1366.93
8.62	1.51716	6.99287	1981.03	6.99287	4238.54		8.62	1.39922	6.99287	1376.75	6.99287	2414.78		8.62	1.01127	6.99287	638.573	6.99287	1339.92
8.64	1.47835	7.01487	2032.16	7.01487	4244.78		8.64	1.3575	7.01487	1374.45	7.01487	2452		8.64	0.98561	7.01487	647.318	7.01487	1352.84
8.66	1.59618	7.03687	2034.55	7.03687	4192.93		8.66	1.3192	7.03687	1385.02	7.03687	2453.5		8.66	0.95653	7.03687	652.765	7.03687	1356.52
8.68	1.56937	7.05887	1998.74	7.05887	4250.49		8.68	1.28418	7.05887	1358.77	7.05887	2433.68		8.68	0.94263	7.05887	644.062	7.05887	1346.54
8.7	1.54646	7.08087	2033.4	7.08087	4216.36		8.7	1.25232	7.08087	1349.48	7.08087	2370.75		8.7	0.93523	7.08087	663.178	7.08087	1365
8.72	1.52742	7.10287	1989.7	7.10287	4198.84		8.72	1.22356	7.10287	1371.73	7.10287	2393.73		8.72	0.93534	7.10287	660.428	7.10287	1367
8.74	1.51225	7.12487	1966.98	7.12487	4155.85		8.74	1.27312	7.12487	1378.47	7.12487	2453.29		8.74	0.94457	7.12487	658.403	7.12487	1365.73
8.76	1.501	7.14687	1974.62	7.14687	4161.21		8.76	1.25257	7.14687	1355.84	7.14687	2493		8.76	0.96548	7.14687	662.282	7.14687	1356.9
8.78	1.49376	7.16887	1977.94	7.16887	4207.91		8.78	1.23518	7.16887	1374.55	7.16887	2365.19		8.78	1.00233	7.16887	666.248	7.16887	1368.71
8.8	1.49064	7.19087	1974.62	7.19087	4151.22		8.8	1.33356	7.19087	1379.65	7.19087	2380.16		8.8	1.06288	7.19087	648.994	7.19087	1354.6
8.82	1.49187	7.21287	1955.83	7.21287	4114		8.82	1.32588	7.21287	1373.61	7.21287	2423.57		8.82	1.16243	7.21287	631.358	7.21287	1335.48
8.84	1.49767	7.23487	1977.51	7.23487	4175.18		8.84	1.32182	7.23487	1374.6	7.23487	2409.4		8.84	1.33116	7.23487	610.637	7.23487	1349.56
8.86	1.86847	7.25687	2009.16	7.25687	4239.34		8.86	1.3216	7.25687	1384.35	7.25687	2436.86		8.86	1.62229	7.25687	643.492	7.25687	1361.51
8.88	1.8946	7.27887	1993.22	7.27887	4171.69		8.88	1.3255	7.27887	1380	7.27887	2460.08		8.88	2.11074	7.27887	667.233	7.27887	1354.77
8.9	1.92701	7.30087	2026.38	7.30087	4184.79		8.9	1.33391	7.30087	1353.68	7.30087	2506.13		8.9	2.86035	7.30087	657.603	7.30087	1365.46
8.92	1.96639	7.32287	2027.55	7.32287	4186		8.92	1.3473	7.32287	1360.91	7.32287	2580.73		8.92	3.78761	7.32287	657.409	7.32287	1374.82
8.94	2.01358	7.34487	2038.33	7.34487	4181.79		8.94	1.36628	7.34487	1394.42	7.34487	2523.82		8.94	4.37623	7.34487	663.477	7.34487	1360.95
8.96	2.06963	7.36687	2032.85	7.36687	4195.08		8.96	1.39164	7.36687	1390.23	7.36687	2502.52		8.96	4.0113	7.36687	654.522	7.36687	1359.09
8.98	2.13584	7.38887	1992.87	7.38887	4202.16		8.98	1.42436	7.38887	1386.23	7.38887	2518.24		8.98	3.14802	7.38887	625.865	7.38887	1339.23
9	2.22522	7.41087	1990.41	7.41087	4180.92		9	1.46572	7.41087	1396.33	7.41087	2522.12		9	2.41281	7.41087	626.622	7.41087	1349.33
9.02	2.31748	7.43287	1985.77	7.43287	4171.65		9.02	1.51738	7.43287	1400.29	7.43287	2506.72		9.02	2.09409	7.43287	637.059	7.43287	1354.24
9.04	2.42632	7.45487	1972.97	7.45487	4212.14		9.04	1.58964	7.45487	1398.38	7.45487	2492.14		9.04	1.8075	7.45487	648.553	7.45487	1346.62
9.06	2.5552	7.47687	1969.05	7.47687	4259.09		9.06	1.66927	7.47687	1402	7.47687	2507.9		9.06	1.61991	7.47687	644.177	7.47687	1355.38
9.08	2.70863	7.49887	1997.49	7.49887	4278.41		9.08	1.38921	7.49887	1420.77	7.49887	2468.52		9.08	1.50617	7.49887	632.596	7.49887	1357.85
9.1	2.8926	7.52087	2028.96	7.52087	4325.75		9.1	1.53429	7.52087	1467.58	7.52087	2482.47		9.1	1.46973	7.52087	651.472	7.52087	1363.07
9.12	2.55478	7.54287	2037.58	7.54287	4326.98		9.12	1.71054	7.54287	1521.13	7.54287	2525.92		9.12	1.49918	7.54287	656.085	7.54287	1391.89
9.14	2.84198	7.56487	2057.97	7.56487	4305.47		9.14	1.92826	7.56487	1522.14	7.56487	2501.75		9.14	1.9898	7.56487	657.619	7.56487	1385.41
9.16	3.19383	7.58687	2065.77	7.58687	4258.82		9.16	2.20236	7.58687	1495.21	7.58687	2493.06		9.16	2.21111	7.58687	652.869	7.58687	1349.52
9.18	3.63268	7.60887	2036.7	7.60887	4238.51		9.18	2.55522	7.60887	1454.87	7.60887	2573.9		9.18	2.58132	7.60887	652.532	7.60887	1360.74
9.2	4.19148	7.63087	2031.11	7.63087	4220.11		9.2	3.02218	7.63087	1451.08	7.63087	2572.16		9.2	3.1257	7.63087	659.581	7.63087	1379.26
9.22	4.92093	7.65287	2027.76	7.65287	4228.48		9.22	3.6642	7.65287	1427.24	7.65287	2600.75		9.22	3.73445	7.65287	667.121	7.65287	1368.51
9.24	5.9048	7.67487	2039.81	7.67487	4198.33		9.24	4.59724	7.67487	1396.97	7.67487	2660.99		9.24	4.00292	7.67487	647.166	7.67487	1363.21
9.26	7.29628	7.69687	2087.37	7.69687	4167.24		9.26	6.05158	7.69687	1401.18	7.69687	2677.71		9.26	3.70317	7.69687	652.012	7.69687	1350.4
9.28	9.39823	7.71887	2081.53	7.71887	4212.12		9.28	8.45411	7.71887	1417.61	7.71887	2615.71		9.28	3.22977	7.71887	682.018	7.71887	1373.51
9.3	12.7993	7.74087	2126.4	7.74087	4226.43		9.3	12.4669	7.74087	1412.15	7.74087	2585.71		9.3	2.89161	7.74087	699.711	7.74087	1393.93
9.32	18.5005	7.76287	2293.59	7.76287	4242.27		9.32	18.8207	7.76287	1420.72	7.76287	2515.35		9.32	2.73235	7.76287	688.283	7.76287	1396.96
9.34	27.8268	7.78487	2311.96	7.78487	4254		9.34	27.4913	7.78487	1384.97	7.78487	2484.01		9.34	2.71537	7.78487	668.658	7.78487	1371.98
9.36	41.6512	7.80687	2249.31	7.80687	4228.18		9.36	35.2636	7.80687	1377.27	7.80687	2512.46		9.36	2.61488	7.80687	686.101	7.80687	1390.93
9.38	57.4282	7.82887	2068.75	7.82887	4227.07		9.38	35.544	7.82887	1347.34	7.82887	2391.19		9.38	2.787	7.82887	687.316	7.82887	1405.31
9.4	64.5443	7.85087	2019.94	7.85087	4184.13		9.4	28.1276	7.85087	1328.89	7.85087	2397.47		9.4	3.03586	7.85087	703.417	7.85087	1400.07
9.42	55.2835	7.87287	2032.87	7.87287	4136.78		9.42	19.4816	7.87287	1340.18	7.87287	2433.6		9.42	3.37244	7.87287	711.284	7.87287	1424.5
9.44	39.4832	7.89487	1991.74	7.89487	4166.8		9.44	13.0544	7.89487	1339.17	7.89487	2421.7		9.44	3.81926	7.89487	735.044	7.89487	1446.66
9.46	26.5282	7.91687	1962.66	7.91687	4171.63		9.46	9.90571	7.91687	1359.97	7.91687	2398.22		9.46	4.40615	7.91687	712.882	7.91687	1441.37
9.48	18.8797	7.93887	1941.43	7.93887	4148.42		9.48	7.5298	7.93887	1328.08	7.93887	2421.37		9.48	5.15884	7.93887	694.468	7.93887	1442.52
9.5	13.8372	7.96087	1937.53	7.96087	4115.97		9.5	6.13993	7.96087	1319.59	7.96087	2382.77		9.5	6.11527	7.96087	719.558	7.96087	1442.47
9.52	10.9124	7.98287	2000.22	7.98287	4090.89		9.52	5.29602	7.98287	1353.67	7.98287	2363.33		9.52	7.44288	7.98287	731.111	7.98287	1443.56
9.54	9.1754	8.00487	1950.05	8.00487	4144.47		9.54	4.75873	8.00487	1350.36	8.00487	2395.18		9.54	9.51231	8.00487	709.878	8.00487	1429.78
9.56	8.09633	8.02687	1943.23	8.02687	4169.63		9.56	4.40756	8.02687	1365.45	8.02687	2365.49		9.56	12.9574	8.02687	693.569	8.02687	1400.32
9.58	7.40688	8.04887	1924.82	8.04887	4157.34		9.58	4.17993	8.04887	1378.96	8.04887	2368.22		9.58	18.9241	8.04887	673.892	8.04887	1393.19
9.6	7.5336	8.07087	1966.31	8.07087	4158.96		9.6	4.04024	8.07087	1366.12	8.07087	2410.69		9.6	28.3057	8.07087	674.135	8.07087	1364.88
9.62	7.29513	8.09287	1970.96	8.09287	4156.64		9.62	3.96653	8.09287	1368.04	8.09287	2391.31		9.62	41.6253	8.09287	670.804	8.09287	1357.32
9.64	7.1948	8.11487	1939.35	8.11487	4152.59		9.64	3.94476	8.11487	1373.26	8.11487	2401.33		9.64	54.989	8.11487	641.048	8.11487	1342.52
9.66	7.20633	8.13687	1925.36	8.13687	4158.91		9.66	3.96576	8.13687	1362.77	8.13687	2437.69		9.66	57.515	8.13687	668.825	8.13687	1353.82
9.68	7.3142	8.15887	2016.87	8.15887	4154.74		9.68	4.02369	8.15887	1348.73	8.15887	2474.54		9.68	46.5586	8.15887	640.708	8.15887	1348.12
9.7	7.51063	8.18087	1983.8	8.18087	4154		9.7	4.11513	8.18087	1379.87	8.18087	2489.66		9.7	33.0222	8.18087	640.442	8.18087	1322.12
9.72	7.79845	8.20287	1945.58	8.20287	4116.17		9.72	4.23836	8.20287	1380.4	8.20287	2488.3		9.72	23.1233	8.20287	640.099	8.20287	1366.74
9.74	8.17178	8.22487	1956.61	8.22487	4132.09		9.74	4.39302	8.22487	1365.39	8.22487	2441.44		9.74	17.1941	8.22487	644.565	8.22487	1378.39
9.76	8.6441	8.24687	1943.2	8.24687	4154.36		9.76	4.58013	8.24687	1379.73	8.24687	2431.45		9.76	13.8298	8.24687	661.655	8.24687	1348.47
9.78	9.23078	8.26887	1983.25	8.26887	4135.37		9.78	4.80182	8.26887	1348.19	8.26887	2422.56		9.78	11.527	8.26887	637.686	8.26887	1364.75
9.8	9.95575	8.29087	1965.1	8.29087	4120.7		9.8	5.07236	8.29087	1380.19	8.29087	2382.11		9.8	9.75692	8.29087	618.903	8.29087	1364.1
9.82	10.8561	8.31287	2015.96	8.31287	4146.94		9.82	5.37513	8.31287	1401.24	8.31287	2527.21		9.82	8.56959	8.31287	632.432	8.31287	1382.28
9.84	11.9926	8.33487	1996.56	8.33487	4146.05		9.84	6.30691	8.33487	1369.84	8.33487	2462.84		9.84	7.92384	8.33487	687.568	8.33487	1381.05
9.86	13.472	8.35687	2013.76	8.35687	4124.29		9.86	6.73344	8.35687	1376.89	8.35687	2422.52		9.86	7.7404	8.35687	663.345	8.35687	1333.64
9.88	15.4897	8.37887	1986.03	8.37887	4169.95		9.88	7.23042	8.37887	1358.02	8.37887	2374.05		9.88	7.9976	8.37887	650.013	8.37887	1346.99
9.9	18.3791	8.40087	1982.66	8.40087	4138.2		9.9	7.81331	8.40087	1322.21	8.40087	2437.71		9.9	8.80162	8.40087	630.034	8.40087	1376.69
9.92	22.6208	8.42287	2038.73	8.42287	4155.67		9.92	8.503	8.42287	1341.07	8.42287	2498.44		9.92	10.403	8.42287	633.637	8.42287	1350.92
9.94	28.6973	8.44487	1984.21	8.44487	4144.8		9.94	9.32804	8.44487	1345.15	8.44487	2435.83		9.94	13.248	8.44487	661.041	8.44487	1388.07
9.96	36.449	8.46687	1938.41	8.46687	4215.57		9.96	10.3282	8.46687	1374.55	8.46687	2484.71		9.96	17.7891	8.46687	687.699	8.46687	1362.95
9.98	43.5108	8.48887	1984.55	8.48887	4130.3		9.98	11.5602	8.48887	1344.79	8.48887	2476.64		9.98	23.8079	8.48887	662.242	8.48887	1361.76
10	46.991	8.51087	1958.22	8.51087	4165.27		10	13.1969	8.51087	1329.86	8.51087	2431.92		10	28.5609	8.51087	667.601	8.51087	1359.6
10.02	50.0295	8.53287	1909.15	8.53287	4154.3		10.02	15.1922	8.53287	1379.77	8.53287	2332.32		10.02	27.5805	8.53287	684.428	8.53287	1379.23
10.04	58.348	8.55487	1904.09	8.55487	4136.19		10.04	17.8513	8.55487	1383.52	8.55487	2379.1		10.04	22.2214	8.55487	645.513	8.55487	1371.19
10.06	76.054	8.57687	1945.73	8.57687	4137.34		10.06	21.576	8.57687	1341.34	8.57687	2466.54		10.06	16.9761	8.57687	642.864	8.57687	1369.05
10.08	106.199	8.59887	1980.39	8.59887	4136.15		10.08	27.1287	8.59887	1340.63	8.59887	2351.61		10.08	13.4428	8.59887	660.195	8.59887	1341.39
10.1	147.353	8.62087	2007.97	8.62087	4159.29		10.1	35.866	8.62087	1372.39	8.62087	2429.61		10.1	11.4629	8.62087	679.624	8.62087	1366.96
10.12	181.548	8.64287	1982.29	8.64287	4125.96		10.12	49.8942	8.64287	1360.1	8.64287	2452.31		10.12	10.5458	8.64287	694.209	8.64287	1335.18
10.14	178.169	8.66487	1984	8.66487	4173.2		10.14	71.5102	8.66487	1351.7	8.66487	2507.33		10.14	10.2901	8.66487	643.953	8.66487	1370.81
10.16	145.974	8.68687	1979.21	8.68687	4122.5		10.16	100.944	8.68687	1368.57	8.68687	2424.65		10.16	10.4757	8.68687	653.619	8.68687	1340.05
10.18	116.656	8.70887	1963.7	8.70887	4152.17		10.18	129.84	8.70887	1371.83	8.70887	2456.4		10.18	10.9589	8.70887	670.315	8.70887	1348.72
10.2	102.823	8.73087	1996.04	8.73087	4148.3		10.2	147.095	8.73087	1336.28	8.73087	2478.94		10.2	11.7246	8.73087	642.456	8.73087	1346.13
10.22	106.834	8.75287	1984.26	8.75287	4166.83		10.22	157.507	8.75287	1355.3	8.75287	2485.38		10.22	12.787	8.75287	633.456	8.75287	1358.38
10.24	131.293	8.77487	1975.29	8.77487	4160.75		10.24	156.298	8.77487	1350.95	8.77487	2459.37		10.24	14.1993	8.77487	646.489	8.77487	1352.04
10.26	181.258	8.79687	1993.53	8.79687	4126.6		10.26	130.765	8.79687	1381.3	8.79687	2436.02		10.26	16.0653	8.79687	669.279	8.79687	1336.6
10.28	259.962	8.81887	1974.86	8.81887	4132.77		10.28	96.418	8.81887	1404.9	8.81887	2417.41		10.28	18.5711	8.81887	661.407	8.81887	1343.26
10.3	350.34	8.84087	1937.94	8.84087	4158.29		10.3	69.7238	8.84087	1376.31	8.84087	2424.83		10.3	22.0302	8.84087	672.172	8.84087	1372.34
10.32	387	8.86287	1971.07	8.86287	4153.24		10.32	53.0496	8.86287	1352.96	8.86287	2419.93		10.32	26.919	8.86287	663.461	8.86287	1350.07
10.34	327.325	8.88487	1948.96	8.88487	4193.24		10.34	43.9707	8.88487	1347.35	8.88487	2460.92		10.34	33.8535	8.88487	668.198	8.88487	1335.13
10.36	233.501	8.90687	1976.71	8.90687	4151.3		10.36	39.9216	8.90687	1355.41	8.90687	2437.19		10.36	43.3398	8.90687	681.648	8.90687	1350.05
10.38	158.727	8.92887	1967.68	8.92887	4109.77		10.38	39.2676	8.92887	1350.58	8.92887	2362.38		10.38	55.0053	8.92887	660.685	8.92887	1360.01
10.4	111.143	8.95087	1958.8	8.95087	4143.63		10.4	41.4049	8.95087	1372.55	8.95087	2404.96		10.4	68.6804	8.95087	637.788	8.95087	1330.7
10.42	84.2368	8.97287	1925.97	8.97287	4157.13		10.42	46.6873	8.97287	1373.04	8.97287	2410.97		10.42	88.6661	8.97287	674.25	8.97287	1355.04
10.44	69.702	8.99487	1969	8.99487	4190.72		10.44	56.5478	8.99487	1351.68	8.99487	2417.97		10.44	120.936	8.99487	680.185	8.99487	1354.95
10.46	59.9723	9.01687	2009.7	9.01687	4149.29		10.46	73.7638	9.01687	1331.07	9.01687	2394.67		10.46	165.268	9.01687	656.531	9.01687	1367.6
10.48	51.161	9.03887	1967.15	9.03887	4135.5		10.48	102.128	9.03887	1337.78	9.03887	2375.86		10.48	204.761	9.03887	676.413	9.03887	1368.5
10.5	43.9188	9.06087	1982.84	9.06087	4109.44		10.5	144.648	9.06087	1355.5	9.06087	2398.6		10.5	213.062	9.06087	689.701	9.06087	1390.76
10.52	38.8922	9.08287	1957.91	9.08287	4131.82		10.52	199.742	9.08287	1367.86	9.08287	2392.95		10.52	203.607	9.08287	668.006	9.08287	1381.01
10.54	35.8032	9.10487	1922.23	9.10487	4165.86		10.54	245.629	9.10487	1364.62	9.10487	2392.36		10.54	213.853	9.10487	643.063	9.10487	1354.29
10.56	34.1897	9.12687	1953.67	9.12687	4141.33		10.56	238.976	9.12687	1374.92	9.12687	2378.26		10.56	262.459	9.12687	670.746	9.12687	1340.83
10.58	33.6895	9.14887	1973.17	9.14887	4123.42		10.58	187.164	9.14887	1386.86	9.14887	2394.56		10.58	346.167	9.14887	660.712	9.14887	1348.44
10.6	34.0857	9.17087	1988.05	9.17087	4112		10.6	134.602	9.17087	1378.29	9.17087	2404.54		10.6	418.656	9.17087	661.649	9.17087	1368.92
10.62	35.3065	9.19287	1965.29	9.19287	4134.69		10.62	98.424	9.19287	1352.84	9.19287	2430.72		10.62	398.79	9.19287	673.622	9.19287	1386.72
10.64	37.3245	9.21487	1971.44	9.21487	4147.09		10.64	77.4713	9.21487	1333.74	9.21487	2411.63		10.64	301.228	9.21487	671.882	9.21487	1382.54
10.66	40.241	9.23687	1976.87	9.23687	4127.13		10.66	67.0684	9.23687	1349.13	9.23687	2424.75		10.66	203.663	9.23687	646.041	9.23687	1370.17
10.68	44.22	9.25887	1953.06	9.25887	4143.63		10.68	63.3909	9.25887	1364.11	9.25887	2433.14		10.68	134.79	9.25887	645.266	9.25887	1367.47
10.7	49.5275	9.28087	1984.2	9.28087	4175.06		10.7	64.1367	9.28087	1376.61	9.28087	2429.69		10.7	91.9299	9.28087	647.941	9.28087	1364.47
10.72	56.574	9.30287	1962.35	9.30287	4163.33		10.72	68.5109	9.30287	1384.18	9.30287	2496.55		10.72	66.4331	9.30287	653.972	9.30287	1371.85
10.74	65.9982	9.32487	1945.87	9.32487	4148.33		10.74	76.6444	9.32487	1364.5	9.32487	2460.37		10.74	51.0529	9.32487	681.133	9.32487	1370.87
10.76	78.844	9.34687	2007.15	9.34687	4196.11		10.76	89.5429	9.34687	1365.18	9.34687	2404.48		10.76	41.2893	9.34687	667.168	9.34687	1338.41
10.78	96.974	9.36887	2003.29	9.36887	4194.46		10.78	109.538	9.36887	1376.31	9.36887	2401.72		10.78	34.7757	9.36887	653.73	9.36887	1336.01
10.8	124.012	9.39087	1982.26	9.39087	4169.64		10.8	141.562	9.39087	1387.47	9.39087	2408.55		10.8	30.3419	9.39087	648.712	9.39087	1365.37
10.82	167.054	9.41287	1980.54	9.41287	4150.93		10.82	195.239	9.41287	1380.16	9.41287	2424.19		10.82	27.3946	9.41287	656.724	9.41287	1358.97
10.84	238.563	9.43487	1988.6	9.43487	4136.36		10.84	286.456	9.43487	1375.89	9.43487	2413.86		10.84	25.7028	9.43487	664.877	9.43487	1347.36
10.86	356.035	9.45687	2028.47	9.45687	4127.18		10.86	435.111	9.45687	1354.15	9.45687	2425.65		10.86	25	9.45687	674.026	9.45687	1341.18
10.88	534.612	9.47887	2034.05	9.47887	4118.77		10.88	650.142	9.47887	1354.18	9.47887	2423.43		10.88	25.3967	9.47887	683.227	9.47887	1357.47
10.9	755.425	9.50087	1998.97	9.50087	4193.1		10.9	876.276	9.50087	1363.12	9.50087	2405.49		10.9	27.1515	9.50087	670.857	9.50087	1368.5
10.92	896.962	9.52287	1992.93	9.52287	4202.26		10.92	937.387	9.52287	1346.68	9.52287	2370.37		10.92	30.913	9.52287	678.316	9.52287	1379.12
10.94	825.47	9.54487	1966.78	9.54487	4165.09		10.94	764.136	9.54487	1337.35	9.54487	2333.49		10.94	38.0228	9.54487	670.088	9.54487	1370.39
10.96	648.19	9.56687	2012.3	9.56687	4144.07		10.96	530.638	9.56687	1342.3	9.56687	2376.68		10.96	50.815	9.56687	653.71	9.56687	1330.19
10.98	518.977	9.58887	1941.4	9.58887	4148.8		10.98	351.311	9.58887	1330.15	9.58887	2379.7		10.98	72.4272	9.58887	660.8	9.58887	1357.2
11	484.413	9.61087	1948.36	9.61087	4155.37		11	236.931	9.61087	1318.88	9.61087	2384.5		11	104.874	9.61087	663.938	9.61087	1378
11.02	539.52	9.63287	1937.62	9.63287	4171.39		11.02	169.52	9.63287	1362.47	9.63287	2385.7		11.02	142.526	9.63287	660.202	9.63287	1350.02
11.04	637.008	9.65487	1944.78	9.65487	4135.29		11.04	130.654	9.65487	1377.73	9.65487	2380.86		11.04	164.503	9.65487	657.576	9.65487	1359.36
11.06	658.312	9.67687	1959.79	9.67687	4123.79		11.06	107.922	9.67687	1352.83	9.67687	2371.31		11.06	149.861	9.67687	656.276	9.67687	1371.62
11.08	540.337	9.69887	1944.32	9.69887	4152.51		11.08	94.6107	9.69887	1356.52	9.69887	2456.38		11.08	111.514	9.69887	674.412	9.69887	1362.69
11.1	382.375	9.72087	1955.97	9.72087	4130.55		11.1	87.5727	9.72087	1335.54	9.72087	2463.29		11.1	75.6187	9.72087	666.773	9.72087	1332.04
11.12	259.147	9.74287	1969.61	9.74287	4147.4		11.12	85.5616	9.74287	1351.35	9.74287	2427.6		11.12	50.8343	9.74287	671.133	9.74287	1365.62
11.14	178.967	9.76487	1962.72	9.76487	4106.51		11.14	88.4958	9.76487	1339.67	9.76487	2398.12		11.14	35.479	9.76487	676.32	9.76487	1363.53
11.16	130.365	9.78687	1928.57	9.78687	4120.28		11.16	97.4684	9.78687	1363.07	9.78687	2406.14		11.16	26.3421	9.78687	666.787	9.78687	1372.36
11.18	100.714	9.80887	1918.4	9.80887	4137.58		11.18	115.397	9.80887	1336.69	9.80887	2354.94		11.18	20.7694	9.80887	650.435	9.80887	1398.34
11.2	80.703	9.83087	2011.99	9.83087	4144.86		11.2	148.697	9.83087	1344.2	9.83087	2348.29		11.2	17.2109	9.83087	660.774	9.83087	1357.82
11.22	65.861	9.85287	2037.29	9.85287	4141.06		11.22	205.883	9.85287	1356.23	9.85287	2364.81		11.22	14.8844	9.85287	668.935	9.85287	1360.98
11.24	54.74	9.87487	2001.27	9.87487	4143.34		11.24	298.291	9.87487	1358.83	9.87487	2332.94		11.24	13.449	9.87487	670	9.87487	1346.47
11.26	46.5502	9.89687	1919.46	9.89687	4105.03		11.26	430.984	9.89687	1378.48	9.89687	2389.53		11.26	12.8092	9.89687	708.119	9.89687	1370.11
11.28	40.7777	9.91887	1942.09	9.91887	4147.84		11.28	574.34	9.91887	1360.52	9.91887	2370.06		11.28	12.9641	9.91887	665.155	9.91887	1393.05
11.3	36.0333	9.94087	1977.64	9.94087	4168.2		11.3	621.127	9.94087	1401.46	9.94087	2338.85		11.3	13.828	9.94087	637.823	9.94087	1380.31
11.32	32.423	9.96287	1989.07	9.96287	4124.03		11.32	517.04	9.96287	1352.31	9.96287	2406.6		11.32	15.0348	9.96287	665.939	9.96287	1372.7
11.34	29.74	9.98487	1941.6	9.98487	4141.3		11.34	369.633	9.98487	1339.62	9.98487	2407.93		11.34	15.5531	9.98487	647.593	9.98487	1391.72
11.36	27.8987	10.0069	1992.33	10.0069	4134.91		11.36	258.462	10.0069	1347.18	10.0069	2363.39		11.36	14.1575	10.0069	663.171	10.0069	1365.83
11.38	26.991	10.0289	1931.7	10.0289	4139.53		11.38	194.539	10.0289	1336.95	10.0289	2394.91		11.38	11.7227	10.0289	704.596	10.0289	1374.05
11.4	27.312	10.0509	2026.78	10.0509	4113.87		11.4	167.944	10.0509	1354.66	10.0509	2490.38		11.4	9.64345	10.0509	702.401	10.0509	1390.86
11.42	29.2355	10.0729	2001.86	10.0729	4127.13		11.42	163.636	10.0729	1358.84	10.0729	2420.42		11.42	8.25754	10.0729	686.873	10.0729	1386.33
11.44	33.1185	10.0949	1990.42	10.0949	4137.58		11.44	157.772	10.0949	1360.92	10.0949	2424.62		11.44	7.46028	10.0949	676.423	10.0949	1384.08
11.46	38.226	10.1169	2022.98	10.1169	4211.72		11.46	134.863	10.1169	1373.61	10.1169	2448.28		11.46	7.1312	10.1169	701.22	10.1169	1394.67
11.48	41.213	10.1389	2055.43	10.1389	4135.42		11.48	107.333	10.1389	1346.5	10.1389	2466.68		11.48	7.08267	10.1389	696.106	10.1389	1410.72
11.5	39.7355	10.1609	1986.38	10.1609	4145.94		11.5	88.3898	10.1609	1363.9	10.1609	2407.32		11.5	7.40961	10.1609	705.946	10.1609	1381.16
11.52	37.7635	10.1829	2053.94	10.1829	4104.1		11.52	80.2747	10.1829	1360.97	10.1829	2406.96		11.52	8.64473	10.1829	702.172	10.1829	1410.9
11.54	38.8828	10.2049	2045.69	10.2049	4117.85		11.54	79.5162	10.2049	1358.53	10.2049	2402.21		11.54	10.2507	10.2049	727.211	10.2049	1395.92
11.56	42.3233	10.2269	2030.94	10.2269	4109.75		11.56	76.8322	10.2269	1435.08	10.2269	2463.34		11.56	13.0148	10.2269	737.15	10.2269	1392.31
11.58	42.706	10.2489	2059.21	10.2489	4104.8		11.58	65.5413	10.2489	1376.96	10.2489	2444.31		11.58	17.1152	10.2489	713.013	10.2489	1401.34
11.6	36.4008	10.2709	2040.32	10.2709	4164.54		11.6	51.2298	10.2709	1397.5	10.2709	2471.99		11.6	21.591	10.2709	753.637	10.2709	1388.12
11.62	28.1988	10.2929	2010.36	10.2929	4143.42		11.62	39.6453	10.2929	1387.84	10.2929	2459.51		11.62	23.1165	10.2929	698.913	10.2929	1408.3
11.64	21.6999	10.3149	1990.9	10.3149	4188.23		11.64	31.6198	10.3149	1374.02	10.3149	2513.74		11.64	20.1153	10.3149	724.919	10.3149	1428.26
11.66	17.4242	10.3369	2024.37	10.3369	4164.1		11.66	26.2247	10.3369	1394.03	10.3369	2424.87		11.66	15.88	10.3369	728.181	10.3369	1456.04
11.68	14.7036	10.3589	2029.89	10.3589	4132.31		11.68	22.6518	10.3589	1367.42	10.3589	2368.47		11.68	12.7803	10.3589	770.683	10.3589	1478.63
11.7	12.9884	10.3809	2048.12	10.3809	4184.12		11.7	20.0084	10.3809	1386.59	10.3809	2397.29		11.7	11.1417	10.3809	789.348	10.3809	1500.53
11.72	11.8583	10.4029	2077.76	10.4029	4160.4		11.72	18.1209	10.4029	1378.73	10.4029	2405.24		11.72	10.7427	10.4029	822.13	10.4029	1502.71
11.74	11.076	10.4249	2154.94	10.4249	4105.09		11.74	16.6594	10.4249	1398.71	10.4249	2505.08		11.74	11.4608	10.4249	825.7	10.4249	1546.97
11.76	10.5243	10.4469	2070.48	10.4469	4154.75		11.76	15.5049	10.4469	1405.45	10.4469	2540.51		11.76	13.69	10.4469	843.389	10.4469	1586.24
11.78	9.7811	10.4689	2103	10.4689	4133.33		11.78	14.5868	10.4689	1391.17	10.4689	2387.5		11.78	17.6615	10.4689	853.167	10.4689	1612.83
11.8	9.54718	10.4909	2085.14	10.4909	4166.06		11.8	13.8604	10.4909	1414.85	10.4909	2487.15		11.8	24.3808	10.4909	864.716	10.4909	1658.25
11.82	9.45063	10.5129	2065.12	10.5129	4147.62		11.82	13.2968	10.5129	1411.12	10.5129	2488.97		11.82	34.0869	10.5129	886.742	10.5129	1675.67
11.84	10.1684	10.5349	2024.6	10.5349	4155.36		11.84	12.8788	10.5349	1430.89	10.5349	2461.72		11.84	43.8809	10.5349	970.274	10.5349	1728.26
11.86	10.4574	10.5569	1987.34	10.5569	4177.32		11.86	13.1635	10.5569	1408.51	10.5569	2482.17		11.86	46.0531	10.5569	980.525	10.5569	1724.38
11.88	11.5261	10.5789	2026.32	10.5789	4124		11.88	13.1517	10.5789	1424.04	10.5789	2478.11		11.88	37.7615	10.5789	963.844	10.5789	1659.67
11.9	12.5888	10.6009	2065.6	10.6009	4138.42		11.9	13.9455	10.6009	1462.09	10.6009	2573.5		11.9	27.4658	10.6009	979.547	10.6009	1632.02
11.92	13.9638	10.6229	2051.94	10.6229	4204.72		11.92	14.1728	10.6229	1484.86	10.6229	2665.47		11.92	19.779	10.6229	948.672	10.6229	1586.45
11.94	15.1098	10.6449	2018.1	10.6449	4247.98		11.94	14.6286	10.6449	1501.02	10.6449	2628.34		11.94	15.0615	10.6449	911.895	10.6449	1572.21
11.96	15.6757	10.6669	1968.45	10.6669	4206.32		11.96	15.4077	10.6669	1463.06	10.6669	2757.97		11.96	12.1633	10.6669	872.218	10.6669	1556.41
11.98	16.3776	10.6889	1977.17	10.6889	4234.37		11.98	16.699	10.6889	1466.4	10.6889	2810.03		11.98	10.6671	10.6889	860.046	10.6889	1512.31
12	18.1969	10.7109	2032.19	10.7109	4263.28		12	18.8439	10.7109	1510.85	10.7109	2899.96		12	9.88767	10.7109	799.095	10.7109	1482.55
12.02	21.5393	10.7329	2060.67	10.7329	4371.91		12.02	22.4164	10.7329	1601.5	10.7329	3001.01		12.02	9.54325	10.7329	751.204	10.7329	1459.86
12.04	25.7628	10.7549	2133.96	10.7549	4500.87		12.04	27.9696	10.7549	1706.75	10.7549	2921.17		12.04	9.50348	10.7549	727.43	10.7549	1439.29
12.06	27.9985	10.7769	2138	10.7769	4385.51		12.06	36.3549	10.7769	1804.31	10.7769	2914.15		12.06	9.71653	10.7769	709.87	10.7769	1407.95
12.08	25.883	10.7989	2151.34	10.7989	4313.36		12.08	46.4251	10.7989	1901.25	10.7989	2874.08		12.08	9.79185	10.7989	687.681	10.7989	1393.22
12.1	21.9626	10.8209	2170.91	10.8209	4296.54		12.1	55.8073	10.8209	1892.13	10.8209	2757.19		12.1	10.5313	10.8209	683.266	10.8209	1371.91
12.12	18.8671	10.8429	2191.3	10.8429	4313.26		12.12	58.6151	10.8429	1785.45	10.8429	2718.59		12.12	11.6082	10.8429	693.746	10.8429	1366.76
12.14	17.0852	10.8649	2249.31	10.8649	4332.09		12.14	50.7069	10.8649	1718.65	10.8649	2680.67		12.14	13.1576	10.8649	691.552	10.8649	1375.33
12.16	16.3475	10.8869	2292.01	10.8869	4393.62		12.16	39.7776	10.8869	1698.8	10.8869	2695.01		12.16	15.4525	10.8869	699.603	10.8869	1385.8
12.18	16.3174	10.9089	2362.87	10.9089	4492.52		12.18	30.808	10.9089	1754.56	10.9089	2658.89		12.18	19.0406	10.9089	705.938	10.9089	1397.65
12.2	16.7624	10.9309	2459.22	10.9309	4513.06		12.2	25.1893	10.9309	1804.64	10.9309	2575.37		12.2	24.9168	10.9309	690.681	10.9309	1394.48
12.22	17.567	10.9529	2656.38	10.9529	4413.82		12.22	22.0738	10.9529	1725.8	10.9529	2556.46		12.22	34.5541	10.9529	679.682	10.9529	1399.24
12.24	19.3562	10.9749	2910.16	10.9749	4414.07		12.24	20.5323	10.9749	1582.32	10.9749	2566.83		12.24	49.4083	10.9749	689.696	10.9749	1399.72
12.26	20.8552	10.9969	3227.43	10.9969	4581.09		12.26	19.9239	10.9969	1456.07	10.9969	2623		12.26	68.7209	10.9969	677.304	10.9969	1390.23
12.28	22.7633	11.0189	3567.11	11.0189	4663.27		12.28	19.9633	11.0189	1400.93	11.0189	2581.77		12.28	83.6612	11.0189	685.541	11.0189	1390.57
12.3	25.183	11.0409	3573.19	11.0409	4669.25		12.3	20.353	11.0409	1355.47	11.0409	2470.36		12.3	80.4889	11.0409	702.844	11.0409	1396.02
12.32	28.274	11.0629	3270.54	11.0629	4554.31		12.32	21.09	11.0629	1338.5	11.0629	2420.44		12.32	64.3618	11.0629	696.979	11.0629	1389.57
12.34	32.2865	11.0849	3149.34	11.0849	4388.75		12.34	22.1571	11.0849	1352.79	11.0849	2412.42		12.34	49.3531	11.0849	699.913	11.0849	1381.35
12.36	37.6377	11.1069	3441.21	11.1069	4285.97		12.36	23.5696	11.1069	1344.55	11.1069	2382.86		12.36	40.2402	11.1069	708.555	11.1069	1402.75
12.38	44.2773	11.1289	3649.86	11.1289	4177.61		12.38	24.4738	11.1289	1342.13	11.1289	2391.24		12.38	36.7527	11.1289	718.394	11.1289	1421.38
12.4	55.348	11.1509	3401.54	11.1509	4157.24		12.4	26.7593	11.1509	1339.47	11.1509	2410.86		12.4	38.054	11.1509	745.48	11.1509	1464.77
12.42	72.8748	11.1729	2962.81	11.1729	4163.36		12.42	29.6149	11.1729	1350.76	11.1729	2445.88		12.42	44.2663	11.1729	758.36	11.1729	1498.28
12.44	101.591	11.1949	2468.97	11.1949	4185.2		12.44	33.2022	11.1949	1380.73	11.1949	2418.93		12.44	57.0379	11.1949	724.82	11.1949	1453.07
12.46	147.501	11.2169	2197.08	11.2169	4151.7		12.46	37.7591	11.2169	1378.06	11.2169	2435.61		12.46	79.4038	11.2169	706	11.2169	1405.06
12.48	213.812	11.2389	2113.09	11.2389	4116.74		12.48	43.6422	11.2389	1379.36	11.2389	2460.47		12.48	113.949	11.2389	667.801	11.2389	1396.81
12.5	285.868	11.2609	2094.27	11.2609	4149.58		12.5	51.4107	11.2609	1397.18	11.2609	2494.03		12.5	157.183	11.2609	685.858	11.2609	1408.79
12.52	312.248	11.2829	2068.71	11.2829	4179.67		12.52	62.0096	11.2829	1403.76	11.2829	2541.51		12.52	193.159	11.2829	709.65	11.2829	1388.41
12.54	270.007	11.3049	2032.06	11.3049	4203.21		12.54	77.2082	11.3049	1414.41	11.3049	2557.8		12.54	194.687	11.3049	717.773	11.3049	1390.65
12.56	209.601	11.3269	2064.05	11.3269	4149.98		12.56	100.515	11.3269	1402.91	11.3269	2542.56		12.56	156.416	11.3269	700.097	11.3269	1388.43
12.58	168.443	11.3489	1993.84	11.3489	4112.05		12.58	138.554	11.3489	1398.92	11.3489	2598.17		12.58	110.743	11.3489	667.909	11.3489	1379.03
12.6	153.52	11.3709	1994.28	11.3709	4187.79		12.6	201.964	11.3709	1395.96	11.3709	2575.67		12.6	76.8585	11.3709	646.6	11.3709	1373.98
12.62	165.281	11.3929	1974.29	11.3929	4154.98		12.62	303.424	11.3929	1400.51	11.3929	2515.22		12.62	55.7439	11.3929	694.266	11.3929	1368.59
12.64	207.862	11.4149	1949.83	11.4149	4149.81		12.64	446.673	11.4149	1389.4	11.4149	2468.72		12.64	43.6755	11.4149	690.498	11.4149	1370.48
12.66	290.385	11.4369	1972.05	11.4369	4160.59		12.66	589.178	11.4369	1424.03	11.4369	2459.24		12.66	37.1295	11.4369	677.293	11.4369	1369.17
12.68	419.743	11.4589	2006.47	11.4589	4207.5		12.68	617.822	11.4589	1398.53	11.4589	2517.14		12.68	33.813	11.4589	663.324	11.4589	1385.27
12.7	571.327	11.4809	2021.86	11.4809	4145.47		12.7	508.393	11.4809	1365.89	11.4809	2446.76		12.7	32.5245	11.4809	680.694	11.4809	1373.7
12.72	643.195	11.5029	2004.65	11.5029	4123.44		12.72	371.651	11.5029	1358.51	11.5029	2397.37		12.72	32.7403	11.5029	648.805	11.5029	1388.59
12.74	556.26	11.5249	1978.33	11.5249	4198.64		12.74	270.52	11.5249	1360.27	11.5249	2346.6		12.74	34.3128	11.5249	657.699	11.5249	1368
12.76	403.22	11.5469	2024.29	11.5469	4142.03		12.76	208.41	11.5469	1360.23	11.5469	2378.14		12.76	37.3497	11.5469	650.39	11.5469	1366.69
12.78	277.515	11.5689	1986.88	11.5689	4099.25		12.78	180.612	11.5689	1366.25	11.5689	2356.85		12.78	42.2357	11.5689	663.187	11.5689	1382.28
12.8	195.749	11.5909	2049.76	11.5909	4136.85		12.8	183.245	11.5909	1348.96	11.5909	2370.81		12.8	49.751	11.5909	674.348	11.5909	1364.58
12.82	148.561	11.6129	2057.11	11.6129	4133.5		12.82	216.222	11.6129	1353.67	11.6129	2377		12.82	61.3054	11.6129	667.942	11.6129	1375.12
12.84	123.303	11.6349	2050.73	11.6349	4151.27		12.84	279.393	11.6349	1363.36	11.6349	2455.54		12.84	79.2452	11.6349	648.82	11.6349	1374.91
12.86	106.606	11.6569	1993.53	11.6569	4141.05		12.86	355.402	11.6569	1340.09	11.6569	2355.92		12.86	106.966	11.6569	667.42	11.6569	1365.7
12.88	90.3205	11.6789	1966.83	11.6789	4149.8		12.88	384.996	11.6789	1334.16	11.6789	2314.3		12.88	148.499	11.6789	668.629	11.6789	1401.92
12.9	76.0222	11.7009	1987.94	11.7009	4121.22		12.9	332.587	11.7009	1304.93	11.7009	2372.56		12.9	207.083	11.7009	689.374	11.7009	1379.93
12.92	65.8782	11.7229	2050.97	11.7229	4129.88		12.92	255.571	11.7229	1328.62	11.7229	2372.59		12.92	285.411	11.7229	680.858	11.7229	1372.4
12.94	59.627	11.7449	1998.43	11.7449	4135.52		12.94	201.265	11.7449	1317.17	11.7449	2320.87		12.94	382.953	11.7449	668.445	11.7449	1368.48
12.96	56.4813	11.7669	1984.65	11.7669	4091.41		12.96	176.806	11.7669	1342.65	11.7669	2343.43		12.96	454.801	11.7669	676.81	11.7669	1383.16
12.98	55.776	11.7889	1938.79	11.7889	4134.82		12.98	171.201	11.7889	1337.86	11.7889	2336.15		12.98	424.5	11.7889	676.192	11.7889	1431.11
13	57.272	11.8109	2014.65	11.8109	4081.35		13	162.544	11.8109	1338.83	11.8109	2395.48		13	323.23	11.8109	704.409	11.8109	1375.52
13.02	61.3035	11.8329	1956.99	11.8329	4074.14		13.02	140.537	11.8329	1302.78	11.8329	2409.36		13.02	228.018	11.8329	713.501	11.8329	1411.79
13.04	68.7262	11.8549	1983.99	11.8549	4117.29		13.04	118	11.8549	1318.82	11.8549	2452.35		13.04	162.233	11.8549	669.773	11.8549	1405.59
13.06	80.8915	11.8769	1951.68	11.8769	4127.63		13.06	103.657	11.8769	1346.69	11.8769	2354.9		13.06	123.312	11.8769	690.832	11.8769	1403.09
13.08	98.6582	11.8989	1944.21	11.8989	4110.62		13.08	98.142	11.8989	1338.34	11.8989	2358.69		13.08	104.102	11.8989	730.623	11.8989	1389.48
13.1	119.631	11.9209	1973.34	11.9209	4094.35		13.1	99.5976	11.9209	1335.07	11.9209	2282.73		13.1	99.1685	11.9209	723.199	11.9209	1428.12
13.12	134.135	11.9429	1995.78	11.9429	4113.8		13.12	105.35	11.9429	1329.06	11.9429	2447.35		13.12	106.808	11.9429	703.197	11.9429	1396.32
13.14	137.369	11.9649	1994.07	11.9649	4118.07		13.14	113.452	11.9649	1347.95	11.9649	2415.93		13.14	128.711	11.9649	713.995	11.9649	1412.88
13.16	140.856	11.9869	2025	11.9869	4146.91		13.16	125.797	11.9869	1328.09	11.9869	2385.91		13.16	167.652	11.9869	711.41	11.9869	1363.16
13.18	154.973	12.0089	2090.65	12.0089	4075.3		13.18	146.152	12.0089	1334.43	12.0089	2379.03		13.18	220.713	12.0089	671.324	12.0089	1373.78
13.2	185.551	12.0309	2038.85	12.0309	4120.98		13.2	179.39	12.0309	1349.06	12.0309	2345.65		13.2	264.021	12.0309	647.944	12.0309	1366.75
13.22	241.101	12.0529	1962.21	12.0529	4097.55		13.22	234.218	12.0529	1325.9	12.0529	2386.15		13.22	267.351	12.0529	671.671	12.0529	1384.43
13.24	337.595	12.0749	1969.07	12.0749	4127.79		13.24	326.08	12.0749	1324.96	12.0749	2387.66		13.24	254.135	12.0749	683.105	12.0749	1374.64
13.26	497.15	12.0969	2009.73	12.0969	4151.26		13.26	477.807	12.0969	1339.3	12.0969	2364.34		13.26	266.386	12.0969	669.086	12.0969	1381.49
13.28	734.852	12.1189	1965.26	12.1189	4120.83		13.28	711.371	12.1189	1344.42	12.1189	2324.51		13.28	321.341	12.1189	660.124	12.1189	1355.87
13.3	1010.64	12.1409	2041.01	12.1409	4151.01		13.3	1010.28	12.1409	1357.69	12.1409	2374.02		13.3	415.252	12.1409	683.915	12.1409	1405.29
13.32	1188.37	12.1629	2041.86	12.1629	4154.12		13.32	1262.65	12.1629	1348.6	12.1629	2404.39		13.32	499.43	12.1629	698.738	12.1629	1398.77
13.34	1189.86	12.1849	1986.27	12.1849	4107		13.34	1346.69	12.1849	1364.24	12.1849	2428.74		13.34	489.013	12.1849	681.251	12.1849	1393.99
13.36	1034.17	12.2069	2031.34	12.2069	4104.68		13.36	1212	12.2069	1332.24	12.2069	2408.87		13.36	401.877	12.2069	686.442	12.2069	1374.1
13.38	793.293	12.2289	1957.4	12.2289	4131		13.38	917.278	12.2289	1345.25	12.2289	2374.9		13.38	308.324	12.2289	707.25	12.2289	1382.8
13.4	566.543	12.2509	1995.14	12.2509	4111.08		13.4	633.667	12.2509	1369	12.2509	2329.49		13.4	223.861	12.2509	705.596	12.2509	1397.38
13.42	392.47	12.2729	2025.72	12.2729	4104.38		13.42	435.404	12.2729	1338.17	12.2729	2338.28		13.42	155.736	12.2729	715.684	12.2729	1415.46
13.44	276.36	12.2949	1993.38	12.2949	4144		13.44	314.807	12.2949	1338.07	12.2949	2368.56		13.44	108.988	12.2949	700.56	12.2949	1397.74
13.46	204.881	12.3169	1982.4	12.3169	4146.39		13.46	248.371	12.3169	1348.34	12.3169	2360.25		13.46	79.1435	12.3169	703.996	12.3169	1407.23
13.48	161.989	12.3389	1982.31	12.3389	4148.81		13.48	217.808	12.3389	1398.18	12.3389	2325.24		13.48	60.1867	12.3389	708	12.3389	1384.65
13.5	136.452	12.3609	2000.61	12.3609	4126.03		13.5	214.867	12.3609	1369.89	12.3609	2355.33		13.5	47.6999	12.3609	711.803	12.3609	1400.43
13.52	121.866	12.3829	2076.56	12.3829	4141.42		13.52	240.969	12.3829	1373.71	12.3829	2372.82		13.52	39.078	12.3829	719.336	12.3829	1403.5
13.54	115.175	12.4049	2027.63	12.4049	4135.08		13.54	304.34	12.4049	1376	12.4049	2446.68		13.54	32.819	12.4049	712.669	12.4049	1431.99
13.56	115.417	12.4269	1984.51	12.4269	4104.08		13.56	412.762	12.4269	1372.61	12.4269	2465.06		13.56	28.082	12.4269	742.267	12.4269	1427.96
13.58	123.489	12.4489	2018.36	12.4489	4126.37		13.58	549.984	12.4489	1375.82	12.4489	2420.9		13.58	24.3814	12.4489	735.823	12.4489	1413.73
13.6	142.799	12.4709	2017.99	12.4709	4168.29		13.6	628.324	12.4709	1412.57	12.4709	2410.81		13.6	21.4536	12.4709	747.172	12.4709	1432.42
13.62	180.684	12.4929	2024.43	12.4929	4155.67		13.62	557.316	12.4929	1419.89	12.4929	2459.62		13.62	19.1391	12.4929	715.354	12.4929	1446.95
13.64	249.272	12.5149	2008.57	12.5149	4160.78		13.64	411.829	12.5149	1422.31	12.5149	2425.21		13.64	17.3364	12.5149	740.699	12.5149	1451.71
13.66	362.88	12.5369	1999.08	12.5369	4220.51		13.66	289.411	12.5369	1419.78	12.5369	2454.74		13.66	16.0071	12.5369	767.39	12.5369	1433.58
13.68	524.5	12.5589	2039.41	12.5589	4245.38		13.68	212.953	12.5589	1413.67	12.5589	2515.96		13.68	15.1831	12.5589	761.66	12.5589	1434.65
13.7	680.482	12.5809	2090	12.5809	4272.53		13.7	174.725	12.5809	1437.18	12.5809	2481.76		13.7	14.9549	12.5809	750.414	12.5809	1437.44
13.72	694.967	12.6029	2101.48	12.6029	4286.82		13.72	159.184	12.6029	1469.67	12.6029	2477.54		13.72	15.394	12.6029	735.129	12.6029	1461.51
13.74	548.72	12.6249	2139.82	12.6249	4295.05		13.74	144.835	12.6249	1469.7	12.6249	2519.95		13.74	16.4066	12.6249	755.612	12.6249	1464.89
13.76	377.168	12.6469	2151.59	12.6469	4239.1		13.76	119.347	12.6469	1486.88	12.6469	2600.06		13.76	16.5178	12.6469	782.127	12.6469	1463
13.78	250.028	12.6689	2167.12	12.6689	4232.75		13.78	91.9684	12.6689	1469	12.6689	2654.75		13.78	15.0085	12.6689	756.979	12.6689	1461.42
13.8	169.376	12.6909	2201.72	12.6909	4252.24		13.8	70.6498	12.6909	1466.14	12.6909	2583.65		13.8	12.6689	12.6909	756.735	12.6909	1463.08
13.82	121.101	12.7129	2178.06	12.7129	4259.07		13.82	55.8382	12.7129	1454.85	12.7129	2476.31		13.82	10.6746	12.7129	757.465	12.7129	1453.45
13.84	92.0318	12.7349	2169.87	12.7349	4222.37		13.84	45.7953	12.7349	1454.95	12.7349	2538.22		13.84	9.2296	12.7349	800.91	12.7349	1432.87
13.86	73.5683	12.7569	2123.57	12.7569	4251.84		13.86	38.814	12.7569	1453.76	12.7569	2617.34		13.86	8.22649	12.7569	832.427	12.7569	1451.35
13.88	61.0742	12.7789	2205.67	12.7789	4301.14		13.88	33.7087	12.7789	1452.46	12.7789	2553.56		13.88	7.51381	12.7789	811.171	12.7789	1470.26
13.9	52.2122	12.8009	2295.39	12.8009	4287.15		13.9	29.7836	12.8009	1468.71	12.8009	2530.2		13.9	6.97916	12.8009	820.738	12.8009	1487.19
13.92	45.806	12.8229	2283.84	12.8229	4249		13.92	26.6536	12.8229	1451.51	12.8229	2577.54		13.92	6.55762	12.8229	851.345	12.8229	1522.05
13.94	41.2065	12.8449	2249.13	12.8449	4191.01		13.94	24.5782	12.8449	1439.47	12.8449	2519.84		13.94	6.21155	12.8449	905.575	12.8449	1521.66
13.96	38.0598	12.8669	2235.97	12.8669	4208.23		13.96	22.4691	12.8669	1440.99	12.8669	2509.23		13.96	5.92424	12.8669	964.281	12.8669	1550.54
13.98	35.9592	12.8889	2220.51	12.8889	4233.26		13.98	20.6998	12.8889	1426.51	12.8889	2484.99		13.98	5.65158	12.8889	1032.16	12.8889	1605.49
14	35.5367	12.9109	2169.77	12.9109	4214.51		14	19.203	12.9109	1409.22	12.9109	2452.37		14	5.29563	12.9109	1095.71	12.9109	1641.36
14.02	36.9655	12.9329	2088.19	12.9329	4178.96		14.02	17.9303	12.9329	1399.57	12.9329	2475.93		14.02	5.13842	12.9329	1099.88	12.9329	1718.5
14.04	41.273	12.9549	2042.44	12.9549	4141.33		14.04	16.8457	12.9549	1381.11	12.9549	2541		14.04	5.01657	12.9549	1120.22	12.9549	1754.89
14.06	50.7927	12.9769	2034.59	12.9769	4176.78		14.06	15.9232	12.9769	1387.6	12.9769	2628.7		14.06	4.93048	12.9769	1209.6	12.9769	1725.56
14.08	66.6118	12.9989	2028.52	12.9989	4265.25		14.08	15.1957	12.9989	1426.53	12.9989	2685.88		14.08	4.88347	12.9989	1273.08	12.9989	1712.32
14.1	90.1142	13.0209	2030.74	13.0209	4256.53		14.1	14.5492	13.0209	1445	13.0209	2736.55		14.1	4.87652	13.0209	1288.15	13.0209	1684.97
14.12	114.433	13.0429	2021.91	13.0429	4192.93		14.12	14.0272	13.0429	1458.91	13.0429	2773.7		14.12	4.91181	13.0429	1195.45	13.0429	1655.93
14.14	119.191	13.0649	2036.21	13.0649	4214.42		14.14	13.629	13.0649	1488.36	13.0649	2813.47		14.14	4.98261	13.0649	1041.07	13.0649	1640.74
14.16	97.8972	13.0869	2037.41	13.0869	4311.22		14.16	12.8042	13.0869	1529.95	13.0869	2836.78		14.16	5.08781	13.0869	972.673	13.0869	1649.47
14.18	70.2802	13.1089	2036.42	13.1089	4334.04		14.18	12.6993	13.1089	1558.55	13.1089	2773.56		14.18	5.25332	13.1089	975.624	13.1089	1674.68
14.2	49.5063	13.1309	2123.7	13.1309	4350.16		14.2	12.7603	13.1309	1588.54	13.1309	2715.42		14.2	5.51229	13.1309	982.308	13.1309	1712.12
14.22	36.2668	13.1529	2194.65	13.1529	4474.59		14.22	13.0841	13.1529	1621.65	13.1529	2757.96		14.22	5.89974	13.1529	1022.97	13.1529	1728.33
14.24	28.3583	13.1749	2270.42	13.1749	4847.52		14.24	13.7519	13.1749	1648.96	13.1749	2699.51		14.24	6.4685	13.1749	1011.79	13.1749	1691.68
14.26	23.7152	13.1969	2508.61	13.1969	5900.13		14.26	14.8988	13.1969	1671.51	13.1969	2692.16		14.26	7.31489	13.1969	982.494	13.1969	1645.68
14.28	21.0018	13.2189	2513.42	13.2189	7518.87		14.28	16.6629	13.2189	1690.65	13.2189	2774.49		14.28	8.63043	13.2189	950.69	13.2189	1617.53
14.3	19.5415	13.2409	2457.4	13.2409	9023.46		14.3	19.0711	13.2409	1733.2	13.2409	2803		14.3	10.7923	13.2409	920.686	13.2409	1593.83
14.32	19.123	13.2629	2429.63	13.2629	8703.47		14.32	22.2627	13.2629	1699.98	13.2629	2794.27		14.32	14.458	13.2629	872.98	13.2629	1582.63
14.34	19.9761	13.2849	2348.01	13.2849	7212.17		14.34	27.1098	13.2849	1696.06	13.2849	2835.4		14.34	20.5356	13.2849	846.901	13.2849	1586.92
14.36	22.5697	13.3069	2252.8	13.3069	5777.04		14.36	36.054	13.3069	1639.32	13.3069	2970.6		14.36	29.7402	13.3069	875.345	13.3069	1549.13
14.38	27.5547	13.3289	2251.41	13.3289	4875.68		14.38	49.6851	13.3289	1597.59	13.3289	2925.14		14.38	40.8134	13.3289	865.358	13.3289	1609.39
14.4	35.0905	13.3509	2508.13	13.3509	4617.66		14.4	64.7349	13.3509	1578.57	13.3509	3038.82		14.4	47.1439	13.3509	932.019	13.3509	1590.05
14.42	42.7185	13.3729	2662.06	13.3729	4537.19		14.42	70.0298	13.3729	1553.69	13.3729	3119.24		14.42	42.2629	13.3729	878.826	13.3729	1574.84
14.44	44.0213	13.3949	3033.4	13.3949	4655.03		14.44	60.1042	13.3949	1534.38	13.3949	3036.24		14.44	31.1946	13.3949	818.13	13.3949	1571.6
14.46	38.2257	13.4169	3458.49	13.4169	5011.84		14.46	46.1747	13.4169	1526.12	13.4169	2744.49		14.46	21.8316	13.4169	749.416	13.4169	1519.74
14.48	32.1085	13.4389	3506.27	13.4389	5206.59		14.48	36.8811	13.4389	1491.14	13.4389	2665.65		14.48	15.6156	13.4389	744.26	13.4389	1454.31
14.5	29.052	13.4609	3612.33	13.4609	5049.26		14.5	33.5738	13.4609	1469.75	13.4609	2682.12		14.5	12.2509	13.4609	697.381	13.4609	1400.25
14.52	27.8637	13.4829	3251.26	13.4829	4896.63		14.52	35.0418	13.4829	1457.64	13.4829	2683.45		14.52	10.5003	13.4829	703.31	13.4829	1366.48
14.54	25.1528	13.5049	2918.25	13.5049	4857.02		14.54	37.9764	13.5049	1404.23	13.5049	2664.88		14.54	9.84066	13.5049	689.606	13.5049	1386.16
14.56	20.7349	13.5269	2643.22	13.5269	5109.54		14.56	36.6462	13.5269	1448.51	13.5269	2635.75		14.56	9.76327	13.5269	687.875	13.5269	1407.5
14.58	16.3409	13.5489	2338.45	13.5489	5103.4		14.58	29.8404	13.5489	1463.1	13.5489	2578.76		14.58	9.76921	13.5489	718.172	13.5489	1389.59
14.6	13.2401	13.5709	2188.84	13.5709	5096.2		14.6	22.4238	13.5709	1471.2	13.5709	2563.9		14.6	10.0395	13.5709	686.012	13.5709	1374.4
14.62	11.5391	13.5929	2208.83	13.5929	4844.29		14.62	16.9338	13.5929	1487.5	13.5929	2480.92		14.62	11.1967	13.5929	682	13.5929	1370.26
14.64	10.2614	13.6149	2126.97	13.6149	4527.92		14.64	13.3846	13.6149	1431.69	13.6149	2467.45		14.64	13.6451	13.6149	668.136	13.6149	1345.97
14.66	9.42835	13.6369	2187.43	13.6369	4365.39		14.66	11.4909	13.6369	1372.68	13.6369	2458.57		14.66	17.7167	13.6369	645.459	13.6369	1372.1
14.68	8.86453	13.6589	2192	13.6589	4253.52		14.68	10.1297	13.6589	1400.31	13.6589	2398.22		14.68	22.689	13.6589	676.262	13.6589	1402.47
14.7	8.46803	13.6809	2076.66	13.6809	4240.31		14.7	9.40247	13.6809	1344.33	13.6809	2366.17		14.7	25.4576	13.6809	674.155	13.6809	1397.27
14.72	8.1867	13.7029	2153.77	13.7029	4167.96		14.72	8.80176	13.7029	1379.96	13.7029	2359.16		14.72	23.1862	13.7029	690.549	13.7029	1361.96
14.74	7.99178	13.7249	2203.32	13.7249	4274.43		14.74	8.38451	13.7249	1329.74	13.7249	2394.49		14.74	18.7884	13.7249	691.986	13.7249	1369.87
14.76	7.86603	13.7469	2178.05	13.7469	4248.06		14.76	8.09789	13.7469	1330	13.7469	2347.09		14.76	15.4427	13.7469	644.094	13.7469	1373.99
14.78	7.79868	13.7689	2240.62	13.7689	4263.79		14.78	7.55069	13.7689	1365.75	13.7689	2361.38		14.78	13.7419	13.7689	660.062	13.7689	1385.6
14.8	7.04623	13.7909	2297.78	13.7909	4245.95		14.8	7.46489	13.7909	1341.05	13.7909	2301.25		14.8	12.7112	13.7909	666.226	13.7909	1347.02
14.82	7.12533	13.8129	2203.4	13.8129	4328.67		14.82	7.33838	13.8129	1301.64	13.8129	2271.83		14.82	12.7525	13.8129	675.756	13.8129	1348.35
14.84	6.82963	13.8349	2236.9	13.8349	4294.64		14.84	6.65396	13.8349	1345.63	13.8349	2349.43		14.84	13.6349	13.8349	670.227	13.8349	1359.18
14.86	7.14198	13.8569	2133.29	13.8569	4347.29		14.86	6.76938	13.8569	1319.55	13.8569	2339.96		14.86	16.1016	13.8569	693.394	13.8569	1382.7
14.88	7.25928	13.8789	2116.69	13.8789	4330.54		14.88	6.9456	13.8789	1344.36	13.8789	2371.86		14.88	20.7929	13.8789	667.21	13.8789	1378.14
14.9	7.5277	13.9009	2048.5	13.9009	4258.65		14.9	7.17704	13.9009	1346.39	13.9009	2378.71		14.9	28.4524	13.9009	659.438	13.9009	1378.07
14.92	7.8555	13.9229	2045.52	13.9229	4242.27		14.92	7.46647	13.9229	1319.35	13.9229	2340.38		14.92	38.815	13.9229	688.12	13.9229	1358.16
14.94	8.25188	13.9449	1967.74	13.9449	4218.61		14.94	7.81871	13.9449	1331.35	13.9449	2406.94		14.94	47.9077	13.9449	704.632	13.9449	1366.61
14.96	8.96723	13.9669	1981.27	13.9669	4156.31		14.96	8.93242	13.9669	1328.66	13.9669	2311.27		14.96	47.8438	13.9669	675.791	13.9669	1346.03
14.98	9.55135	13.9889	1981.06	13.9889	4143.47		14.98	9.4532	13.9889	1346.67	13.9889	2337		14.98	40.1689	13.9889	666.067	13.9889	1343.4
15	10.2609	14.0109	2011.09	14.0109	4136.22		15	10.0668	14.0109	1336.25	14.0109	2346.51		15	32.743	14.0109	659.418	14.0109	1371.27
15.02	11.1328	14.0329	1993.37	14.0329	4117.47		15.02	10.7897	14.0329	1323.95	14.0329	2334.52		15.02	28.6551	14.0329	660.261	14.0329	1367
15.04	12.2235	14.0549	1988.3	14.0549	4129.88		15.04	11.6434	14.0549	1315.04	14.0549	2375.92		15.04	28.0838	14.0549	681.639	14.0549	1371.76
15.06	13.6257	14.0769	1989.48	14.0769	4105.47		15.06	12.099	14.0769	1326.28	14.0769	2360.92		15.06	30.9329	14.0769	672.811	14.0769	1393.91
15.08	15.5083	14.0989	2016.04	14.0989	4126.11		15.08	13.5842	14.0989	1331.42	14.0989	2372.49		15.08	38.0228	14.0989	664.947	14.0989	1385.88
15.1	18.3661	14.1209	1966.14	14.1209	4099.24		15.1	15.062	14.1209	1329.83	14.1209	2331.48		15.1	51.4184	14.1209	673.414	14.1209	1366.38
15.12	22.4751	14.1429	2013.53	14.1429	4076.42		15.12	16.8545	14.1429	1339.14	14.1429	2335.74		15.12	74.2054	14.1429	675.877	14.1429	1351.09
15.14	28.9473	14.1649	1978.21	14.1649	4132.27		15.14	19.0562	14.1649	1356.83	14.1649	2324.64		15.14	108.712	14.1649	680.389	14.1649	1383.76
15.16	38.8755	14.1869	2022.25	14.1869	4114.14		15.16	21.8024	14.1869	1339.59	14.1869	2351.46		15.16	149.548	14.1869	682.074	14.1869	1375.44
15.18	52.46	14.2089	2006.86	14.2089	4161.07		15.18	25.2896	14.2089	1324.13	14.2089	2352.16		15.18	172.494	14.2089	662.242	14.2089	1378.65
15.2	64.9682	14.2309	2053.76	14.2309	4152.82		15.2	29.7447	14.2309	1317.78	14.2309	2341		15.2	161.339	14.2309	636.1	14.2309	1374.05
15.22	67.9352	14.2529	2044.35	14.2529	4108.81		15.22	35.7487	14.2529	1334.23	14.2529	2338.47		15.22	140.261	14.2529	653.649	14.2529	1392.07
15.24	60.2623	14.2749	1979.94	14.2749	4107.21		15.24	43.9527	14.2749	1322.88	14.2749	2352.22		15.24	124.506	14.2749	670.619	14.2749	1377.31
15.26	52.2013	14.2969	1973.48	14.2969	4104.93		15.26	55.6076	14.2969	1325.61	14.2969	2392.76		15.26	104.983	14.2969	687.473	14.2969	1374.55
15.28	48.8967	14.3189	2023.3	14.3189	4147.36		15.28	73.1611	14.3189	1332.4	14.3189	2371.14		15.28	79.4564	14.3189	684	14.3189	1395.59
15.3	50.542	14.3409	2009.86	14.3409	4140.72		15.3	101.804	14.3409	1337.4	14.3409	2380.83		15.3	56.5077	14.3409	684.33	14.3409	1396.03
15.32	56.052	14.3629	2030.47	14.3629	4121.79		15.32	149.775	14.3629	1332.9	14.3629	2404.79		15.32	40.7117	14.3629	686.027	14.3629	1400.27
15.34	61.6435	14.3849	2000.4	14.3849	4113.09		15.34	227.871	14.3849	1347.52	14.3849	2368.79		15.34	30.7017	14.3849	689.063	14.3849	1423.54
15.36	69.6328	14.4069	1994.74	14.4069	4103.26		15.36	341.407	14.4069	1332.36	14.4069	2344.1		15.36	24.7554	14.4069	681.464	14.4069	1437.34
15.38	84.1685	14.4289	2008.98	14.4289	4072.34		15.38	463.184	14.4289	1322.34	14.4289	2382.06		15.38	21.1952	14.4289	668.412	14.4289	1427.26
15.4	110.645	14.4509	1996.18	14.4509	4118.87		15.4	502.18	14.4509	1319.56	14.4509	2378.3		15.4	18.6673	14.4509	699.046	14.4509	1397.83
15.42	158.167	14.4729	2006.9	14.4729	4146.59		15.42	415.909	14.4729	1304.49	14.4729	2326.58		15.42	16.503	14.4729	706.92	14.4729	1394.26
15.44	236.922	14.4949	1992.11	14.4949	4107.84		15.44	296.036	14.4949	1330.81	14.4949	2329.24		15.44	14.7961	14.4949	672.23	14.4949	1366.84
15.46	356.56	14.5169	2008.31	14.5169	4110.56		15.46	206.641	14.5169	1339.15	14.5169	2335.43		15.46	13.6523	14.5169	691.854	14.5169	1378.56
15.48	499.882	14.5389	1977.45	14.5389	4109.67		15.48	155.379	14.5389	1324.27	14.5389	2337.29		15.48	13.0166	14.5389	696.559	14.5389	1394.51
15.5	577.362	14.5609	2008.3	14.5609	4119.36		15.5	131.566	14.5609	1303.87	14.5609	2344		15.5	12.7494	14.5609	686.944	14.5609	1392.7
15.52	505.015	14.5829	2023.35	14.5829	4138.84		15.52	117.327	14.5829	1310.32	14.5829	2310.51		15.52	12.5805	14.5829	688.558	14.5829	1382.93
15.54	362.478	14.6049	2022.77	14.6049	4103.09		15.54	97.8191	14.6049	1332.66	14.6049	2300.64		15.54	12.2999	14.6049	697.749	14.6049	1361.48
15.56	241.539	14.6269	1998.62	14.6269	4105.42		15.56	76.0004	14.6269	1309.9	14.6269	2374.6		15.56	12.053	14.6269	704.242	14.6269	1360.04
15.58	161.326	14.6489	1998.12	14.6489	4126.97		15.58	58.708	14.6489	1304.56	14.6489	2412.98		15.58	12.0075	14.6489	707.965	14.6489	1378.58
15.6	113.036	14.6709	2040.34	14.6709	4113.83		15.6	46.9342	14.6709	1318.49	14.6709	2336.03		15.6	12.1955	14.6709	700.543	14.6709	1392.83
15.62	84.6995	14.6929	2002.5	14.6929	4099.58		15.62	39.3884	14.6929	1323.27	14.6929	2297.43		15.62	12.6067	14.6929	709.372	14.6929	1382.26
15.64	67.779	14.7149	1989.25	14.7149	4102.78		15.64	34.6627	14.7149	1344.7	14.7149	2334.32		15.64	13.2358	14.7149	691.752	14.7149	1373.15
15.66	57.127	14.7369	1985.14	14.7369	4139.56		15.66	32.3633	14.7369	1351.84	14.7369	2301.01		15.66	14.0967	14.7369	693.045	14.7369	1391.05
15.68	50.1895	14.7589	1958.87	14.7589	4141.72		15.68	30.7184	14.7589	1334.73	14.7589	2303.19		15.68	15.4193	14.7589	706.493	14.7589	1408.44
15.7	45.7065	14.7809	1997.15	14.7809	4102.97		15.7	30.0738	14.7809	1327.73	14.7809	2318.18		15.7	16.9031	14.7809	689.759	14.7809	1402.24
15.72	43.0315	14.8029	1976.61	14.8029	4077.77		15.72	30.4258	14.8029	1307.83	14.8029	2346.81		15.72	18.8594	14.8029	671.768	14.8029	1415.05
15.74	42.0003	14.8249	1988.82	14.8249	4067.2		15.74	32.016	14.8249	1291.2	14.8249	2377.6		15.74	21.4925	14.8249	679.207	14.8249	1387.38
15.76	42.2203	14.8469	2021.23	14.8469	4061.55		15.76	35.3673	14.8469	1313.28	14.8469	2367.14		15.76	25.1054	14.8469	694.126	14.8469	1396.53
15.78	44.24	14.8689	1995.76	14.8689	4102.49		15.78	41.2102	14.8689	1321.13	14.8689	2330.88		15.78	30.0883	14.8689	685.502	14.8689	1424.62
15.8	47.9582	14.8909	1980	14.8909	4121.63		15.8	49.9776	14.8909	1305.53	14.8909	2338.85		15.8	36.8363	14.8909	678.637	14.8909	1422.27
15.82	54.2203	14.9129	1977.4	14.9129	4121.9		15.82	60.1671	14.9129	1324.98	14.9129	2343.26		15.82	45.5423	14.9129	704.978	14.9129	1415.75
15.84	63.537	14.9349	2006.44	14.9349	4096.21		15.84	66.8007	14.9349	1311.21	14.9349	2314.18		15.84	56.8401	14.9349	702.456	14.9349	1432.53
15.86	75.286	14.9569	1989.65	14.9569	4072.56		15.86	65.166	14.9569	1316.55	14.9569	2271.67		15.86	74.2928	14.9569	713.547	14.9569	1446.72
15.88	86.982	14.9789	1982.24	14.9789	4124.28		15.88	58.4358	14.9789	1326.69	14.9789	2316.71		15.88	103.546	14.9789	732.609	14.9789	1439.39
15.9	99.7318	15.0009	1992.99	15.0009	4074.55		15.9	53.1704	15.0009	1334.68	15.0009	2335.62		15.9	148.396	15.0009	740.493	15.0009	1440.59
15.92	121.665	15.0229	1993.16	15.0229	4135.84		15.92	51.5387	15.0229	1337.29	15.0229	2334.13		15.92	203.234	15.0229	764.038	15.0229	1472.15
15.94	161.369	15.0449	2010.8	15.0449	4163.88		15.94	53.4867	15.0449	1336.28	15.0449	2291.61		15.94	237.474	15.0449	759.259	15.0449	1472.43
15.96	223.692	15.0669	2037.12	15.0669	4117.34		15.96	58.7838	15.0669	1319.08	15.0669	2343.4		15.96	223.132	15.0669	737.819	15.0669	1436.37
15.98	299.795	15.0889	2003.62	15.0889	4090.04		15.98	67.8273	15.0889	1337.68	15.0889	2334.35		15.98	186.438	15.0889	717.792	15.0889	1454.16
16	348.967	15.1109	2047.77	15.1109	4105.76		16	82.1302	15.1109	1326.24	15.1109	2366.32		16	157.205	15.1109	728.202	15.1109	1465.52
16.02	345.788	15.1329	1993.4	15.1329	4122.81		16.02	105.212	15.1329	1336.22	15.1329	2398.54		16.02	141.536	15.1329	738.407	15.1329	1467.54
16.04	339.13	15.1549	1989.26	15.1549	4107.17		16.04	143.02	15.1549	1331.58	15.1549	2396.94		16.04	138.905	15.1549	736.861	15.1549	1470.35
16.06	368.022	15.1769	1970.09	15.1769	4135.47		16.06	204.056	15.1769	1341.75	15.1769	2469.12		16.06	153.449	15.1769	768.675	15.1769	1474.98
16.08	412.405	15.1989	1981.8	15.1989	4132.67		16.08	294.584	15.1989	1343.38	15.1989	2410.31		16.08	183.127	15.1989	751.104	15.1989	1454.15
16.1	402.02	15.2209	1984.36	15.2209	4131.64		16.1	402.251	15.2209	1368.47	15.2209	2379.68		16.1	211.23	15.2209	807.437	15.2209	1455.57
16.12	323.33	15.2429	2034.03	15.2429	4138.67		16.12	474.124	15.2429	1337.31	15.2429	2414.52		16.12	213.976	15.2429	760.131	15.2429	1438.66
16.14	238.921	15.2649	2027.08	15.2649	4119.69		16.14	480.058	15.2649	1331.69	15.2649	2424.54		16.14	182.625	15.2649	730.232	15.2649	1434.15
16.16	181.032	15.2869	2058.34	15.2869	4103.98		16.16	451.842	15.2869	1373.2	15.2869	2458.48		16.16	140.935	15.2869	721.85	15.2869	1434
16.18	151.222	15.3089	1987.38	15.3089	4108.97		16.18	412.253	15.3089	1386.97	15.3089	2435.27		16.18	108.014	15.3089	735.802	15.3089	1389.59
16.2	145.233	15.3309	2011.32	15.3309	4173.58		16.2	386.469	15.3309	1422.44	15.3309	2462.79		16.2	87.488	15.3309	715.925	15.3309	1397.13
16.22	161.162	15.3529	2066.14	15.3529	4239.3		16.22	360.147	15.3529	1429.69	15.3529	2566.38		16.22	77.6388	15.3529	683.456	15.3529	1363.19
16.24	199.737	15.3749	2077.45	15.3749	4282.3		16.24	305.713	15.3749	1463.58	15.3749	2428.25		16.24	75.4573	15.3749	686.353	15.3749	1420.71
16.26	257.595	15.3969	1982.33	15.3969	4376.15		16.26	246.653	15.3969	1420.09	15.3969	2385.4		16.26	78.4703	15.3969	682.401	15.3969	1417.8
16.28	311.777	15.4189	2046.71	15.4189	4344.85		16.28	209.229	15.4189	1396.42	15.4189	2360.63		16.28	86.8264	15.4189	709.965	15.4189	1382.51
16.3	323.41	15.4409	2057.67	15.4409	4274		16.3	199.498	15.4409	1387.44	15.4409	2395.83		16.3	104.142	15.4409	703.5	15.4409	1372.44
16.32	288.545	15.4629	2113.49	15.4629	4310.18		16.32	219.457	15.4629	1337.25	15.4629	2294.67		16.32	135.846	15.4629	691.519	15.4629	1386.35
16.34	250.9	15.4849	2059.8	15.4849	4234.48		16.34	275.369	15.4849	1317.56	15.4849	2339.42		16.34	191.437	15.4849	716.195	15.4849	1417.04
16.36	243.655	15.5069	2114.92	15.5069	4241.81		16.36	377.367	15.5069	1342.51	15.5069	2405.77		16.36	281.313	15.5069	698.355	15.5069	1420.94
16.38	271.305	15.5289	2217.35	15.5289	4128.73		16.38	528.098	15.5289	1346.97	15.5289	2409.98		16.38	405.768	15.5289	690.051	15.5289	1373.31
16.4	314.595	15.5509	2266.51	15.5509	4106.52		16.4	684.447	15.5509	1315.06	15.5509	2445.27		16.4	520.151	15.5509	662.195	15.5509	1402.06
16.42	322.757	15.5729	2351.75	15.5729	4193.93		16.42	756.889	15.5729	1325.18	15.5729	2324.53		16.42	531.009	15.5729	695.4	15.5729	1412.73
16.44	277.033	15.5949	2336.48	15.5949	4190.06		16.44	697.362	15.5949	1334.51	15.5949	2406.63		16.44	436.902	15.5949	716.421	15.5949	1399.07
16.46	223.311	15.6169	2281.41	15.6169	4193.37		16.46	573.011	15.6169	1319.9	15.6169	2393.46		16.46	323.157	15.6169	699.583	15.6169	1432.19
16.48	192.642	15.6389	2130.15	15.6389	4226.86		16.48	484.258	15.6389	1338.68	15.6389	2356.85		16.48	230.194	15.6389	740.286	15.6389	1416.59
16.5	191.512	15.6609	2061.31	15.6609	4269.13		16.5	451.409	15.6609	1316.54	15.6609	2322.83		16.5	166.957	15.6609	826.083	15.6609	1462.62
16.52	215.653	15.6829	2021.61	15.6829	4167.47		16.52	423.053	15.6829	1324.8	15.6829	2361.52		16.52	129.77	15.6829	760.389	15.6829	1487.47
16.54	252.22	15.7049	1998.41	15.7049	4097.88		16.54	350.791	15.7049	1332.53	15.7049	2355.45		16.54	110.747	15.7049	787.54	15.7049	1518.11
16.56	266.915	15.7269	2044.08	15.7269	4152.66		16.56	264.764	15.7269	1317.9	15.7269	2343.12		16.56	104.016	15.7269	782.583	15.7269	1538.9
16.58	242.578	15.7489	2050.35	15.7489	4126.56		16.58	198.876	15.7489	1319.45	15.7489	2292.74		16.58	107.068	15.7489	787.972	15.7489	1541.03
16.6	210.146	15.7709	1961.48	15.7709	4146.26		16.6	157.367	15.7709	1337.1	15.7709	2355.91		16.6	120.465	15.7709	856	15.7709	1567.09
16.62	193.86	15.7929	1970.42	15.7929	4139.82		16.62	134.662	15.7929	1334.53	15.7929	2326.96		16.62	147.577	15.7929	862.773	15.7929	1588.42
16.64	200.159	15.8149	2046.61	15.8149	4094.6		16.64	125.236	15.8149	1356.46	15.8149	2283.52		16.64	193.944	15.8149	903.08	15.8149	1588.7
16.66	233.401	15.8369	2022.17	15.8369	4121.99		16.66	126.145	15.8369	1351.54	15.8369	2314		16.66	264.361	15.8369	900.651	15.8369	1585.11
16.68	303.663	15.8589	1895.88	15.8589	4127.02		16.68	137.74	15.8589	1323.08	15.8589	2318.27		16.68	357.112	15.8589	909.017	15.8589	1633.14
16.7	425.995	15.8809	1980.17	15.8809	4107.81		16.7	163.01	15.8809	1367.28	15.8809	2342		16.7	475.661	15.8809	891.518	15.8809	1646.23
16.72	613.95	15.9029	2071.67	15.9029	4128.05		16.72	207.1	15.9029	1375.78	15.9029	2354.75		16.72	606.15	15.9029	926.546	15.9029	1655.75
16.74	842.485	15.9249	2080.68	15.9249	4151.3		16.74	275.8	15.9249	1369.5	15.9249	2343.16		16.74	665.229	15.9249	959.968	15.9249	1632.12
16.76	982.88	15.9469	2040.18	15.9469	4193.45		16.76	364.271	15.9469	1367.86	15.9469	2362		16.76	601.204	15.9469	910.549	15.9469	1597.69
16.78	928.423	15.9689	2062.25	15.9689	4215.35		16.78	452.522	15.9689	1386.03	15.9689	2381.39		16.78	463.038	15.9689	884.338	15.9689	1568.15
16.8	815.737	15.9909	2067.66	15.9909	4135.12		16.8	548.709	15.9909	1409.8	15.9909	2451.31		16.8	321.413	15.9909	848.924	15.9909	1555.87
16.82	788.582	16.0129	2138	16.0129	4186.53		16.82	665.591	16.0129	1432.74	16.0129	2523.52		16.82	216.884	16.0129	819.432	16.0129	1522.5
16.84	855.372	16.0349	2137.45	16.0349	4183.03		16.84	719.098	16.0349	1420.12	16.0349	2638.59		16.84	150.4	16.0349	825.408	16.0349	1568.94
16.86	898.283	16.0569	2133.11	16.0569	4150.95		16.86	621.467	16.0569	1402.28	16.0569	2618.11		16.86	110.298	16.0569	822.06	16.0569	1531.41
16.88	786.595	16.0789	2118.78	16.0789	4105.2		16.88	461.211	16.0789	1430.49	16.0789	2680.9		16.88	86.0652	16.0789	830.08	16.0789	1563.5
16.9	597.82	16.1009	2133.94	16.1009	4101.74		16.9	334.729	16.1009	1444.11	16.1009	2684.88		16.9	70.9465	16.1009	852.521	16.1009	1578.59
16.92	450.288	16.1229	2181.22	16.1229	4116.64		16.92	260.898	16.1229	1496.35	16.1229	2723.17		16.92	61.2527	16.1229	934.722	16.1229	1616.69
16.94	372.743	16.1449	2128.6	16.1449	4173.97		16.94	228.009	16.1449	1513.24	16.1449	2800.08		16.94	55.1461	16.1449	951.954	16.1449	1636.92
16.96	350.755	16.1669	2134.8	16.1669	4200.8		16.96	214.951	16.1669	1566.15	16.1669	2865.56		16.96	51.7385	16.1669	996.05	16.1669	1634.1
16.98	345.86	16.1889	2190.64	16.1889	4255.1		16.98	200.596	16.1889	1638.94	16.1889	2968.26		16.98	50.8175	16.1889	988.941	16.1889	1681.44
17	308.625	16.2109	2237	16.2109	4262.74		17	185.159	16.2109	1714	16.2109	2977.37		17	52.9114	16.2109	1019.83	16.2109	1757.1
17.02	245.904	16.2329	2260.57	16.2329	4269.3		17.02	182.888	16.2329	1716.68	16.2329	2913.35		17.02	59.4828	16.2329	1137.85	16.2329	1851.65
17.04	191.951	16.2549	2295.59	16.2549	4250.79		17.04	204.401	16.2549	1698.63	16.2549	2840.13		17.04	73.2512	16.2549	1276.05	16.2549	2015.26
17.06	157.841	16.2769	2269.43	16.2769	4225.08		17.06	259.971	16.2769	1659.72	16.2769	2841.68		17.06	98.0394	16.2769	1393.53	16.2769	2168.44
17.08	142.452	16.2989	2201.35	16.2989	4183.93		17.08	361.04	16.2989	1633.3	16.2989	2788.16		17.08	136.879	16.2989	1396.61	16.2989	2252.77
17.1	144.129	16.3209	2161.17	16.3209	4214.68		17.1	508.476	16.3209	1632.31	16.3209	2821		17.1	183.917	16.3209	1340.54	16.3209	2277.95
17.12	164.164	16.3429	2169.8	16.3429	4244.9		17.12	650.056	16.3429	1627.27	16.3429	2772.58		17.12	209.02	16.3429	1297.76	16.3429	2256.06
17.14	206.533	16.3649	2243.62	16.3649	4236.79		17.14	659.031	16.3649	1627.75	16.3649	2688.12		17.14	183.828	16.3649	1296.6	16.3649	2238.15
17.16	272.082	16.3869	2311.76	16.3869	4194.78		17.16	521.253	16.3869	1613.41	16.3869	2694.47		17.16	135.25	16.3869	1195.73	16.3869	2200.91
17.18	343.285	16.4089	2374.82	16.4089	4187.17		17.18	362.624	16.4089	1605.41	16.4089	2728.18		17.18	93.953	16.4089	1118.63	16.4089	2117.12
17.2	389.087	16.4309	2403.06	16.4309	4227.94		17.2	245.922	16.4309	1589.68	16.4309	2766.78		17.2	66.5741	16.4309	1059.27	16.4309	1984.46
17.22	393.085	16.4529	2516.44	16.4529	4237.96		17.22	172.431	16.4529	1560.65	16.4529	2784.47		17.22	50.1856	16.4529	960.664	16.4529	1815.05
17.24	337.12	16.4749	2716.32	16.4749	4294.48		17.24	129.005	16.4749	1546.59	16.4749	2825.35		17.24	40.8555	16.4749	920.044	16.4749	1703.32
17.26	249.404	16.4969	2697.15	16.4969	4381.13		17.26	103.536	16.4969	1538.76	16.4969	2891.81		17.26	35.7542	16.4969	917.259	16.4969	1653.11
17.28	175.672	16.5189	2670.48	16.5189	4395.79		17.28	88.2033	16.5189	1537.52	16.5189	2866.48		17.28	33.282	16.5189	882.291	16.5189	1637.17
17.3	126.548	16.5409	2656.98	16.5409	4319.16		17.3	78.8689	16.5409	1576.63	16.5409	2909.08		17.3	32.4313	16.5409	868.298	16.5409	1647.97
17.32	96.7798	16.5629	2702.26	16.5629	4264.57		17.32	73.6333	16.5629	1609.86	16.5629	2943.15		17.32	32.1245	16.5629	899.138	16.5629	1653.29
17.34	79.54	16.5849	2898.39	16.5849	4263.17		17.34	71.8862	16.5849	1628.76	16.5849	2864.22		17.34	31.906	16.5849	931.924	16.5849	1726.03
17.36	70.0542	16.6069	3059.12	16.6069	4243.74		17.36	73.7413	16.6069	1646.79	16.6069	2825.15		17.36	32.643	16.6069	989.882	16.6069	1813.18
17.38	65.7548	16.6289	2863.95	16.6289	4259.19		17.38	80.1851	16.6289	1665.03	16.6289	2859.19		17.38	34.7708	16.6289	1036.2	16.6289	1856.29
17.4	65.5665	16.6509	2650.92	16.6509	4285.45		17.4	92.5927	16.6509	1716.33	16.6509	2876.14		17.4	37.1877	16.6509	1050.34	16.6509	1876.82
17.42	68.9557	16.6729	2576.77	16.6729	4336.82		17.42	112.137	16.6729	1768.21	16.6729	2897.78		17.42	39.526	16.6729	1032.75	16.6729	1893.65
17.44	75.2578	16.6949	2542.39	16.6949	4449.14		17.44	137.304	16.6949	1760.13	16.6949	2924.55		17.44	43.2964	16.6949	1023.58	16.6949	1875.84
17.46	85.5998	16.7169	2503.13	16.7169	4644.56		17.46	165.038	16.7169	1775.27	16.7169	2892.56		17.46	51.2089	16.7169	1009.22	16.7169	1817.3
17.48	102.114	16.7389	2494.04	16.7389	4881.37		17.48	188.68	16.7389	1796.7	16.7389	2956.37		17.48	65.7461	16.7389	965.51	16.7389	1793.33
17.5	118.069	16.7609	2498	16.7609	4849.53		17.5	198.459	16.7609	1750.9	16.7609	2875.26		17.5	87.8192	16.7609	950.728	16.7609	1748.68
17.52	117.359	16.7829	2542.43	16.7829	4742.46		17.52	196.456	16.7829	1654.41	16.7829	2761.77		17.52	111.42	16.7829	931.868	16.7829	1735.64
17.54	99.7073	16.8049	2615.69	16.8049	4709.52		17.54	202.887	16.8049	1581.02	16.8049	2770.91		17.54	118.699	16.8049	892.621	16.8049	1710.74
17.56	81.1082	16.8269	2787.51	16.8269	5076.89		17.56	236.747	16.8269	1484.93	16.8269	2750.5		17.56	103.858	16.8269	866.343	16.8269	1663.06
17.58	68.4955	16.8489	2872.32	16.8489	5352.13		17.58	302.093	16.8489	1437.19	16.8489	2677.78		17.58	84.745	16.8489	822.984	16.8489	1580.28
17.6	62.5938	16.8709	3070.81	16.8709	5252.81		17.6	374.144	16.8709	1434.72	16.8709	2517.73		17.6	73.3069	16.8709	826.097	16.8709	1533.44
17.62	61.6382	16.8929	3524.41	16.8929	5171.77		17.62	387.651	16.8929	1455.65	16.8929	2567.48		17.62	71.4308	16.8929	788.928	16.8929	1495.02
17.64	64.4603	16.9149	3714.51	16.9149	5135.89		17.64	325.967	16.9149	1502.7	16.9149	2444.64		17.64	79.7552	16.9149	769.624	16.9149	1459.66
17.66	70.4147	16.9369	3762.09	16.9369	5216.95		17.66	251.74	16.9369	1512.66	16.9369	2444.81		17.66	100.834	16.9369	761.758	16.9369	1444.98
17.68	79.9745	16.9589	3793.78	16.9589	5264.19		17.68	201.254	16.9589	1505.66	16.9589	2553.1		17.68	139.887	16.9589	722.751	16.9589	1460.44
17.7	94.409	16.9809	3602.01	16.9809	4970.61		17.7	178.471	16.9809	1504.8	16.9809	2493.49		17.7	202.379	16.9809	737.145	16.9809	1454.54
17.72	117.185	17.0029	3261.47	17.0029	5667.72		17.72	179.821	17.0029	1510.72	17.0029	2482.81		17.72	283.988	17.0029	729.109	17.0029	1440.56
17.74	154.391	17.0249	2867.56	17.0249	6327.69		17.74	205.096	17.0249	1490.44	17.0249	2547.21		17.74	345.132	17.0249	706.924	17.0249	1423.9
17.76	215.014	17.0469	2552.54	17.0469	5752.96		17.76	261.949	17.0469	1467.48	17.0469	2539.8		17.76	330.209	17.0469	730.776	17.0469	1424.37
17.78	304.525	17.0689	2376.19	17.0689	5234.88		17.78	366.462	17.0689	1447.77	17.0689	2474.51		17.78	266.582	17.0689	751.372	17.0689	1464.28
17.8	406.322	17.0909	2366.13	17.0909	4701.94		17.8	537.942	17.0909	1448.47	17.0909	2573.15		17.8	213.234	17.0909	741.006	17.0909	1463.2
17.82	456.877	17.1129	2262.57	17.1129	4318.99		17.82	776.242	17.1129	1431.43	17.1129	2563.64		17.82	189.871	17.1129	773.264	17.1129	1469.91
17.84	423.558	17.1349	2321.05	17.1349	4252.84		17.84	991.442	17.1349	1436.13	17.1349	2469.13		17.84	188.92	17.1349	775.327	17.1349	1478.13
17.86	378.03	17.1569	2187.3	17.1569	4161.49		17.86	988.749	17.1569	1346.69	17.1569	2552.83		17.86	192.143	17.1569	763.259	17.1569	1494.35
17.88	382.803	17.1789	2128.06	17.1789	4173.97		17.88	774.396	17.1789	1360.8	17.1789	2480.61		17.88	197.195	17.1789	826.081	17.1789	1481.35
17.9	460.618	17.2009	2211.21	17.2009	4133.32		17.9	544.629	17.2009	1343.52	17.2009	2422.9		17.9	207.394	17.2009	820.867	17.2009	1496.7
17.92	609.25	17.2229	2129.64	17.2229	4178.88		17.92	385.658	17.2229	1379.6	17.2229	2424.64		17.92	199.087	17.2229	784.279	17.2229	1482.96
17.94	768.342	17.2449	2148.76	17.2449	4134.38		17.94	298.253	17.2449	1313.43	17.2449	2333.58		17.94	161.937	17.2449	762.001	17.2449	1535.33
17.96	788.758	17.2669	2263.82	17.2669	4093.42		17.96	261.004	17.2669	1341.83	17.2669	2343.47		17.96	120.417	17.2669	754.248	17.2669	1497.49
17.98	638.273	17.2889	2275.82	17.2889	4150.61		17.98	250.587	17.2889	1344.95	17.2889	2344		17.98	90.1701	17.2889	726.647	17.2889	1464.74
18	459.825	17.3109	2192.91	17.3109	4264.77		18	245.844	17.3109	1338.08	17.3109	2358.84		18	72.9183	17.3109	726.989	17.3109	1451.14
18.02	334.57	17.3329	2148.12	17.3329	4288.06		18.02	235.118	17.3329	1330.04	17.3329	2412.96		18.02	66.7186	17.3329	714.013	17.3329	1442.93
18.04	271.038	17.3549	2229.15	17.3549	4331.05		18.04	234.587	17.3549	1355.52	17.3549	2381.93		18.04	70.3909	17.3549	723.578	17.3549	1398.48
18.06	260.81	17.3769	2167.11	17.3769	4409.18		18.06	264.956	17.3769	1321.55	17.3769	2305.08		18.06	84.2108	17.3769	764.453	17.3769	1433.91
18.08	295.98	17.3989	2133.08	17.3989	4528.61		18.08	337.02	17.3989	1342.77	17.3989	2310.42		18.08	107.732	17.3989	744.537	17.3989	1467.58
18.1	362.118	17.4209	2107.37	17.4209	4537.11		18.1	445.047	17.4209	1362.56	17.4209	2379.51		18.1	133.559	17.4209	757.595	17.4209	1456.34
18.12	409.913	17.4429	2057.62	17.4429	4402.21		18.12	543.784	17.4429	1372.5	17.4429	2529.37		18.12	146.786	17.4429	751.07	17.4429	1444.38
18.14	374.738	17.4649	2056.36	17.4649	4309.23		18.14	564.34	17.4649	1366.73	17.4649	2393.9		18.14	139.458	17.4649	763.314	17.4649	1449.32
18.16	285.452	17.4869	2108.6	17.4869	4221.27		18.16	481.053	17.4869	1386.86	17.4869	2494.41		18.16	113.694	17.4869	724.038	17.4869	1442.66
18.18	204.66	17.5089	2091.6	17.5089	4172		18.18	349.673	17.5089	1379.69	17.5089	2528.8		18.18	83.0223	17.5089	790.493	17.5089	1461.7
18.2	149.507	17.5309	2069.1	17.5309	4172.45		18.2	238.371	17.5309	1420.88	17.5309	2522.71		18.2	58.7952	17.5309	823.009	17.5309	1480.81
18.22	112.597	17.5529	2061.75	17.5529	4178.24		18.22	163.512	17.5529	1410.38	17.5529	2551.04		18.22	43.4815	17.5529	839.831	17.5529	1510.75
18.24	87.6665	17.5749	2065.47	17.5749	4185.53		18.24	117.304	17.5749	1403.65	17.5749	2499.48		18.24	34.2852	17.5749	892.433	17.5749	1510.64
18.26	70.52	17.5969	2093.15	17.5969	4130.51		18.26	88.9338	17.5969	1430.62	17.5969	2576.92		18.26	29.3885	17.5969	834.979	17.5969	1530.98
18.28	58.8843	17.6189	2052.06	17.6189	4122.97		18.28	71.3271	17.6189	1424.58	17.6189	2580.81		18.28	27.1017	17.6189	852.161	17.6189	1601.87
18.3	50.9175	17.6409	2041.65	17.6409	4137.02		18.3	58.648	17.6409	1461.57	17.6409	2477.91		18.3	26.4023	17.6409	852.826	17.6409	1677.3
18.32	44.7082	17.6629	2045.95	17.6629	4169.22		18.32	49.9833	17.6629	1450.56	17.6629	2579.75		18.32	26.2395	17.6629	859.62	17.6629	1702.48
18.34	40.8892	17.6849	2061.3	17.6849	4125.17		18.34	43.5049	17.6849	1459.54	17.6849	2553.35		18.34	26.1753	17.6849	895.576	17.6849	1766.59
18.36	38.2903	17.7069	2013.37	17.7069	4135.47		18.36	38.5422	17.7069	1474.01	17.7069	2594.57		18.36	26.0181	17.7069	917.363	17.7069	1872.52
18.38	36.6467	17.7289	2015.15	17.7289	4130.45		18.38	34.6673	17.7289	1434.79	17.7289	2649.29		18.38	26.0038	17.7289	971.358	17.7289	1928.11
18.4	35.8218	17.7509	2080.12	17.7509	4143.65		18.4	31.6353	17.7509	1457.12	17.7509	2605.86		18.4	27.1279	17.7509	1009.35	17.7509	1886.17
18.42	35.763	17.7729	2080.43	17.7729	4128.09		18.42	29.2189	17.7729	1466.97	17.7729	2689.61		18.42	29.7026	17.7729	1010.43	17.7729	1740.21
18.44	36.4888	17.7949	2109.86	17.7949	4109.71		18.44	27.2142	17.7949	1484.83	17.7949	2742.02		18.44	33.3466	17.7949	1023.25	17.7949	1717.03
18.46	37.9015	17.8169	2137.46	17.8169	4155.91		18.46	25.7582	17.8169	1519.52	17.8169	2813.81		18.46	38.4015	17.8169	995.572	17.8169	1605.6
18.48	40.5895	17.8389	2179.76	17.8389	4220.09		18.48	24.5593	17.8389	1537.04	17.8389	2904.12		18.48	46.2242	17.8389	946.856	17.8389	1571.5
18.5	44.626	17.8609	2304.23	17.8609	4181.78		18.5	23.6527	17.8609	1525.6	17.8609	2878.76		18.5	57.6325	17.8609	880.704	17.8609	1589.96
18.52	50.5885	17.8829	2306.51	17.8829	4209.47		18.52	23.0091	17.8829	1543.53	17.8829	2783.37		18.52	72.347	17.8829	883.396	17.8829	1559
18.54	59.3455	17.9049	2242.42	17.9049	4283.83		18.54	22.6122	17.9049	1550.52	17.9049	2774.93		18.54	87.4595	17.9049	893.889	17.9049	1570.56
18.56	73.1395	17.9269	2270	17.9269	4374.67		18.56	22.4867	17.9269	1561	17.9269	2757		18.56	105.478	17.9269	886.667	17.9269	1587.33
18.58	95.1757	17.9489	2308.37	17.9489	4522.07		18.58	22.5831	17.9489	1526.93	17.9489	2735.81		18.58	136.821	17.9489	865.876	17.9489	1549.88
18.6	132.629	17.9709	2333.73	17.9709	4745.82		18.6	23.002	17.9709	1540.9	17.9709	2750.01		18.6	185.702	17.9709	877.358	17.9709	1530.55
18.62	195.124	17.9929	2312.16	17.9929	5134.36		18.62	23.0942	17.9929	1578.92	17.9929	2713.55		18.62	232.409	17.9929	880.221	17.9929	1555.82
18.64	291.95	18.0149	2289.36	18.0149	5606.35		18.64	24.1842	18.0149	1585.18	18.0149	2754.92		18.64	230.714	18.0149	872.908	18.0149	1532.29
18.66	415.375	18.0369	2365.27	18.0369	6030.97		18.66	25.7827	18.0369	1579.39	18.0369	2706.75		18.66	179.385	18.0369	826.97	18.0369	1534.82
18.68	501.575	18.0589	2474.02	18.0589	6217.54		18.68	28.1093	18.0589	1582.44	18.0589	2554.48		18.68	122.976	18.0589	789.699	18.0589	1530.56
18.7	462.462	18.0809	2576	18.0809	5926.64		18.7	31.5829	18.0809	1581.39	18.0809	2536.78		18.7	81.9566	18.0809	806.807	18.0809	1506.45
18.72	343.675	18.1029	2583.77	18.1029	5553.45		18.72	36.99	18.1029	1581.04	18.1029	2577.87		18.72	56.1762	18.1029	796.122	18.1029	1485.34
18.74	234.826	18.1249	2584.23	18.1249	5204.66		18.74	45.6436	18.1249	1584.56	18.1249	2563.32		18.74	40.8321	18.1249	774.879	18.1249	1483.01
18.76	161.887	18.1469	2627.66	18.1469	4834.99		18.76	59.2769	18.1469	1541.13	18.1469	2533.94		18.76	31.8181	18.1469	769.575	18.1469	1457.05
18.78	119.978	18.1689	2685.57	18.1689	4688.81		18.78	79.0193	18.1689	1501.62	18.1689	2522.95		18.78	26.0939	18.1689	753.748	18.1689	1452.9
18.8	99.6025	18.1909	2629.84	18.1909	4601.6		18.8	102.221	18.1909	1493.58	18.1909	2568.88		18.8	22.3627	18.1909	745.018	18.1909	1443.77
18.82	93.0293	18.2129	2565.21	18.2129	4467.51		18.82	118.258	18.2129	1464.19	18.2129	2503.95		18.82	19.8801	18.2129	711.768	18.2129	1420.53
18.84	93.1827	18.2349	2479.24	18.2349	4436.06		18.84	117.214	18.2349	1455.05	18.2349	2446.13		18.84	18.164	18.2349	705.141	18.2349	1397.78
18.86	90.709	18.2569	2293	18.2569	4378.84		18.86	107.929	18.2569	1448.09	18.2569	2403.64		18.86	16.7912	18.2569	718	18.2569	1396.12
18.88	81.5687	18.2789	2167.04	18.2789	4254.28		18.88	99.4611	18.2789	1446.01	18.2789	2372.08		18.88	15.6765	18.2789	716.94	18.2789	1411.41
18.9	70.1148	18.3009	2096.69	18.3009	4204.68		18.9	93.5313	18.3009	1427.97	18.3009	2421.54		18.9	14.995	18.3009	726.303	18.3009	1432.23
18.92	62.5097	18.3229	2059.98	18.3229	4149.89		18.92	94.5569	18.3229	1400.45	18.3229	2392.43		18.92	14.7464	18.3229	732.782	18.3229	1435.47
18.94	60.1172	18.3449	2069.13	18.3449	4117.01		18.94	106.898	18.3449	1352.92	18.3449	2401.42		18.94	15.0556	18.3449	725.898	18.3449	1430.37
18.96	62.9327	18.3669	2047.99	18.3669	4146.22		18.96	135.722	18.3669	1325.21	18.3669	2392.61		18.96	16.0873	18.3669	710.417	18.3669	1423.84
18.98	70.848	18.3889	2033.18	18.3889	4136.71		18.98	189.53	18.3889	1317.76	18.3889	2366.65		18.98	18.1091	18.3889	736.895	18.3889	1425.05
19	82.675	18.4109	2048.49	18.4109	4119.59		19	275.929	18.4109	1303.36	18.4109	2381.24		19	21.2934	18.4109	740.473	18.4109	1408.45
19.02	95.227	18.4329	2016.11	18.4329	4113.07		19.02	394.08	18.4329	1305.16	18.4329	2334.25		19.02	25.6267	18.4329	722.688	18.4329	1404.09
19.04	108.47	18.4549	2005.08	18.4549	4111.26		19.04	497.316	18.4549	1320.94	18.4549	2269.96		19.04	29.4518	18.4549	719.372	18.4549	1414.14
19.06	126.725	18.4769	2012.72	18.4769	4091.5		19.06	497.164	18.4769	1352.98	18.4769	2249.08		19.06	31.1059	18.4769	713.235	18.4769	1423.69
19.08	147.809	18.4989	1962.38	18.4989	4166.18		19.08	409.711	18.4989	1355.25	18.4989	2306.76		19.08	32.643	18.4989	745.91	18.4989	1418.86
19.1	170.962	18.5209	1946.64	18.5209	4108.23		19.1	320.002	18.5209	1357.65	18.5209	2292.1		19.1	36.8157	18.5209	755.022	18.5209	1403.36
19.12	210.476	18.5429	1977.74	18.5429	4134.59		19.12	258.722	18.5429	1351.84	18.5429	2344.2		19.12	43.0551	18.5429	744.58	18.5429	1405.45
19.14	277.502	18.5649	2005.18	18.5649	4119.58		19.14	227.964	18.5649	1334.58	18.5649	2309.64		19.14	46.535	18.5649	751.657	18.5649	1437.28
19.16	356.61	18.5869	1958.64	18.5869	4107.23		19.16	221.799	18.5869	1358.49	18.5869	2269.58		19.16	44.0779	18.5869	744.065	18.5869	1456.32
19.18	389.64	18.6089	1997.43	18.6089	4150.58		19.18	221.618	18.6089	1347.43	18.6089	2300.29		19.18	40.1118	18.6089	733.285	18.6089	1464
19.2	351.105	18.6309	2000.2	18.6309	4131.12		19.2	221.014	18.6309	1318.38	18.6309	2292.2		19.2	37.6616	18.6309	739.72	18.6309	1458.01
19.22	299.192	18.6529	1963.92	18.6529	4128.35		19.22	239.016	18.6529	1344.25	18.6529	2317.25		19.22	36.7335	18.6529	740.783	18.6529	1453.52
19.24	267.858	18.6749	2039.64	18.6749	4138.01		19.24	287.053	18.6749	1337.97	18.6749	2322.24		19.24	38.7263	18.6749	760.283	18.6749	1458.26
19.26	240.653	18.6969	2072.58	18.6969	4210.24		19.26	352.111	18.6969	1327.42	18.6969	2317.71		19.26	44.2066	18.6969	770.818	18.6969	1435.57
[truncated: 1,537 more rows]

## Sheet: Supplementary Fig. 7
CP1-em		CP1-ex		CP1-1-em		CP1-1-ex		CP1-2β-em		CP1-2β-ex		F-1,3-bpeb-em		F-1,3-bpeb-ex
[truncated: 313 more rows]

[truncated: 8 more sheets: Supplementary Fig. 9, Supplementary Fig. 10, Supplementary Fig. 11, Supplementary Fig. 12, Supplementary Fig. 13, Supplementary Fig. 14b, Supplementary Fig. 17, coordinates of optimized stuctu]
